# Supplementary material for: Analysis of Antibiotic Response in Clinical Wound Pseudomonas aeruginosa Isolates: Unveiling Proteome Dynamics of Tobramycin-Tolerant Phenotype
Source: Mol Cell Proteomics. 2024 Oct 16;23(12):100861. doi: 10.1016/j.mcpro.2024.100861 (PMC11617395; doi:10.1016/j.mcpro.2024.100861)
Supplement: Excel file 10_CellandMolProteosupplem [file mmc2.xlsx]

## Sheet: notreatment after annot. matrix
AR20h	AR30h	AR40h	BR10h	BR20h	BR30h	BR40h	CR10h	CR20h	CR30h	CR40h	C: Only identified by site	C: Reverse	C: Potential contaminant	C: GOBP name	C: GOMF name	C: GOCC name	C: KEGG name	C: Keywords	C: KEGG	N: Peptides	N: Razor + unique peptides	N: Unique peptides	N: Sequence coverage [%]	N: Unique + razor sequence coverage [%]	N: Unique sequence coverage [%]	N: Mol. weight [kDa]	N: Q-value	N: Score	N: Intensity	N: MS/MS count	T: Protein IDs	T: Majority protein IDs	T: id
NaN	NaN	NaN	NaN	NaN	NaN	NaN	31.1499	30.9192	31.1703	30.7713										6	6	6	54.5	54.5	54.5	15.671	0	102.21	6356800000	400	A0A0F7KYI9	A0A0F7KYI9	0
NaN	NaN	NaN	NaN	NaN	NaN	NaN	NaN	NaN	NaN	NaN										4	4	4	27.5	27.5	27.5	18.505	0	76.593	819580000	62	A0A0F7KYJ3	A0A0F7KYJ3	1
NaN	NaN	NaN	NaN	NaN	NaN	NaN	32.7053	32.735	32.426	32.8813										15	15	15	65.3	65.3	65.3	24.017	0	323.31	22376000000	667	A0A0F7L0B7	A0A0F7L0B7	2
NaN	NaN	NaN	NaN	NaN	NaN	NaN	31.7825	31.5296	31.2908	31.6725										7	7	7	65.5	65.5	65.5	12.834	0	188.08	10250000000	424	A0A0F7L0C1	A0A0F7L0C1	3
NaN	NaN	NaN	NaN	NaN	NaN	NaN	NaN	26.1946	26.415	NaN										8	8	8	30.4	30.4	30.4	41.803	0	25.529	403990000	59	A0A0F7L1I0	A0A0F7L1I0	4
NaN	NaN	NaN	NaN	NaN	NaN	NaN	29.6017	29.2271	29.7097	29.3328										6	6	6	87.2	87.2	87.2	9.0702	0	29.725	2871900000	242	A0A0F7L1I6	A0A0F7L1I6	5
NaN	NaN	NaN	NaN	NaN	NaN	NaN	NaN	NaN	NaN	NaN										10	10	10	88.7	88.7	88.7	15.916	0	65.641	4168400000	307	A0A0F7L1J0	A0A0F7L1J0	6
NaN	NaN	NaN	NaN	NaN	NaN	NaN	29.4584	30.0884	28.8129	29.5067										14	14	14	75.1	75.1	75.1	22.931	0	323.31	19767000000	648	A0A0F7L1J3	A0A0F7L1J3	7
NaN	NaN	NaN	NaN	NaN	NaN	NaN	NaN	NaN	NaN	NaN										7	7	7	31.3	31.3	31.3	31.494	0	37.146	1426000000	93	A0A0F7L1K0	A0A0F7L1K0	8
NaN	NaN	NaN	NaN	NaN	NaN	NaN	NaN	NaN	NaN	NaN										5	5	5	39.3	39.3	39.3	14.135	0	8.4813	309980000	37	A0A0F7L1K2	A0A0F7L1K2	9
NaN	NaN	NaN	NaN	NaN	NaN	NaN	NaN	NaN	NaN	NaN										2	2	2	20.6	20.6	20.6	7.0299	0.00039494	5.5247	560920000	32	A0A0F7L2P7	A0A0F7L2P7	10
NaN	NaN	NaN	NaN	NaN	NaN	NaN	NaN	NaN	27.4769	NaN										2	2	2	24.4	24.4	24.4	9.562	0	10.269	744710000	72	A0A0F7L2Q9	A0A0F7L2Q9	11
29.703	30.1137	30.1424	NaN	NaN	NaN	NaN	NaN	NaN	NaN	NaN					catalytic activity					17	17	17	45.2	45.2	45.2	40.402	0	132.67	3191100000	320	C6JW52	C6JW52	12
30.5995	31.4039	30.9373	NaN	NaN	NaN	NaN	NaN	NaN	NaN	NaN					adenyl nucleotide binding;adenyl ribonucleotide binding;ATP binding;binding;catalytic activity;kinase activity;nucleotide binding;phosphotransferase activity, alcohol group as acceptor;protein kinase activity;purine nucleotide binding;purine ribonucleoside triphosphate binding;purine ribonucleotide binding;ribonucleotide binding;transferase activity;transferase activity, transferring phosphorus-c…					15	15	15	50.1	50.1	50.1	39.303	0	196.66	5350100000	303	C6JW53	C6JW53	13
31.2199	31.613	31.0088	NaN	NaN	NaN	NaN	NaN	NaN	NaN	NaN					adenyl nucleotide binding;adenyl ribonucleotide binding;ATP binding;binding;catalytic activity;kinase activity;nucleotide binding;phosphotransferase activity, alcohol group as acceptor;protein kinase activity;purine nucleotide binding;purine ribonucleoside triphosphate binding;purine ribonucleotide binding;ribonucleotide binding;transferase activity;transferase activity, transferring phosphorus-c…					19	19	19	67.8	67.8	67.8	39.283	0	323.31	7098700000	477	C6JW54	C6JW54	14
NaN	NaN	NaN	NaN	NaN	NaN	NaN	NaN	NaN	NaN	27.5766								Completeproteome;Referenceproteome		1	1	1	27.9	27.9	27.9	6.7828	0	98.789	2631500000	170	E1JGJ7;E1JGJ6	E1JGJ7;E1JGJ6	48
30.4533	30.2651	30.1049	30.2592	30.904	30.6385	30.9117	30.5477	29.9492	30.3274	30.0709					binding;nucleic acid binding;RNA binding;translation factor activity, nucleic acid binding;translation release factor activity;translation release factor activity, codon specific;translation termination factor activity	cell part;cytoplasm;intracellular part		Completeproteome;Cytoplasm;Methylation;Proteinbiosynthesis;Referenceproteome		22	22	21	67	67	65.1	41.17	0	323.31	15874000000	928	E1JGJ8;P0C348	E1JGJ8	49
33.3727	33.218	33.3124	33.1741	32.9452	32.8715	33.1	33.1704	33.0604	32.9998	33.0308				chemotaxis;locomotion;response to chemical stimulus;response to external stimulus;response to stimulus;taxis	adenyl nucleotide binding;adenyl ribonucleotide binding;ATP binding;binding;catalytic activity;kinase activity;molecular transducer activity;nucleotide binding;phosphotransferase activity, alcohol group as acceptor;phosphotransferase activity, nitrogenous group as acceptor;protein histidine kinase activity;protein kinase activity;purine nucleotide binding;purine ribonucleoside triphosphate bindin…	cell part;cytoplasm;intracellular part	Bacterial chemotaxis;Two-component system	ATP-binding;Completeproteome;Kinase;Nucleotide-binding;Phosphoprotein;Referenceproteome;Transferase	ko02020;ko02030	38	38	37	66.7	66.7	65.6	79.737	0	323.31	83380000000	3936	G3XCT6	G3XCT6	50
26.0604	26.4459	26.7247	26.1462	26.518	25.7835	26.4513	26.273	25.5517	26.2128	26.0347				biosynthetic process;cellular biosynthetic process;cellular macromolecule biosynthetic process;cellular macromolecule metabolic process;cellular metabolic process;cellular nitrogen compound metabolic process;cellular process;macromolecule biosynthetic process;macromolecule metabolic process;metabolic process;nitrogen compound metabolic process;nucleic acid metabolic process;nucleobase-containing …	binding;DNA binding;nucleic acid binding;nucleic acid binding transcription factor activity;sequence-specific DNA binding;sequence-specific DNA binding transcription factor activity			Activator;Completeproteome;DNA-binding;Referenceproteome;Transcription;Transcriptionregulation		8	8	8	36.8	36.8	36.8	36.854	0	17.513	707170000	82	G3XCU2	G3XCU2	51
34.0346	34.0921	34.2043	34.2243	34.015	33.9268	34.1001	34.5903	34.5691	34.5132	34.6098				amine biosynthetic process;amine metabolic process;biological regulation;biosynthetic process;carboxylic acid biosynthetic process;carboxylic acid metabolic process;cellular amine metabolic process;cellular amino acid biosynthetic process;cellular amino acid metabolic process;cellular biosynthetic process;cellular ketone metabolic process;cellular macromolecule biosynthetic process;cellular macro…	binding;DNA binding;nucleic acid binding;nucleic acid binding transcription factor activity;regulatory region DNA binding;regulatory region nucleic acid binding;sequence-specific DNA binding transcription factor activity;transcription regulatory region DNA binding			Completeproteome;DNA-binding;Referenceproteome;Transcription;Transcriptionregulation		21	21	21	63.3	63.3	63.3	36.109	0	323.31	214750000000	3759	G3XCU6	G3XCU6	52
26.9055	27.7266	28.033	26.564	27.4007	NaN	27.7873	28.8741	28.4327	28.5422	28.7632					catalytic activity			Completeproteome;Referenceproteome		9	9	9	39	39	39	34.837	0	28.772	2786200000	245	G3XCU7	G3XCU7	53
NaN	NaN	NaN	27.5359	26.4478	NaN	27.0394	26.8416	26.7738	27.6233	27.1763				biological regulation;biosynthetic process;cellular biosynthetic process;cellular macromolecule biosynthetic process;cellular macromolecule metabolic process;cellular metabolic process;cellular nitrogen compound metabolic process;cellular process;macromolecule biosynthetic process;macromolecule metabolic process;metabolic process;nitrogen compound metabolic process;nucleic acid metabolic process;…	binding;DNA binding;nucleic acid binding			Completeproteome;DNA-binding;Referenceproteome;Transcription;Transcriptionregulation		5	5	5	39	39	39	23.727	0	78.755	1941900000	229	G3XCU9	G3XCU9	54
33.8752	33.8484	33.7597	33.9233	33.7026	33.6564	33.8729	34.1402	34.3584	34.0981	34.2907				biological regulation;biosynthetic process;cellular biosynthetic process;cellular macromolecule biosynthetic process;cellular macromolecule metabolic process;cellular metabolic process;cellular nitrogen compound metabolic process;cellular process;cellular response to stimulus;macromolecule biosynthetic process;macromolecule metabolic process;metabolic process;nitrogen compound metabolic process;n…	adenyl nucleotide binding;adenyl ribonucleotide binding;ATP binding;binding;DNA binding;molecular transducer activity;nucleic acid binding;nucleic acid binding transcription factor activity;nucleotide binding;purine nucleotide binding;purine ribonucleoside triphosphate binding;purine ribonucleotide binding;regulatory region DNA binding;regulatory region nucleic acid binding;ribonucleotide binding…		Vibrio cholerae pathogenic cycle	ATP-binding;Completeproteome;DNA-binding;Nucleotide-binding;Referenceproteome;Transcription;Transcriptionregulation;Two-componentregulatorysystem	ko05111	37	37	37	76.9	76.9	76.9	55.276	0	323.31	191090000000	5585	G3XCV0	G3XCV0	55
NaN	NaN	NaN	NaN	NaN	NaN	NaN	NaN	NaN	NaN	NaN				biological regulation;biosynthetic process;cellular biosynthetic process;cellular macromolecule metabolic process;cellular metabolic process;cellular nitrogen compound metabolic process;cellular process;macromolecule metabolic process;metabolic process;nitrogen compound metabolic process;nucleic acid metabolic process;nucleobase-containing compound metabolic process;primary metabolic process;regu…	binding;core DNA-dependent RNA polymerase binding promoter specificity activity;core RNA polymerase binding transcription factor activity;DNA binding;nucleic acid binding;nucleic acid binding transcription factor activity;protein binding transcription factor activity;sequence-specific DNA binding transcription factor activity;sigma factor activity		RNA polymerase	Completeproteome;DNA-binding;Referenceproteome;Sigmafactor;Transcription;Transcriptionregulation	ko03020	5	5	5	29.4	29.4	29.4	21.228	0	11.048	95260000	13	G3XCV1	G3XCV1	56
36.2507	36.7906	36.7345	37.6392	37.6879	37.6393	37.5713	37.1494	37.1859	37.1834	37.0481					catalytic activity		Biosynthesis of siderophore group nonribosomal peptides	Completeproteome;Phosphopantetheine;Referenceproteome	ko01053	100	100	100	77.6	77.6	77.6	156.42	0	323.31	1550600000000	21315	G3XCV2	G3XCV2	57
NaN	NaN	NaN	NaN	NaN	NaN	NaN	26.5805	26.4499	26.5357	26.7223								Completeproteome;Referenceproteome		7	7	7	18.7	18.7	18.7	47.151	0	44.126	316450000	54	G3XCV3	G3XCV3	58
NaN	NaN	25.7213	NaN	NaN	NaN	NaN	NaN	NaN	NaN	NaN				antibiotic biosynthetic process;antibiotic metabolic process;aromatic compound biosynthetic process;biosynthetic process;cellular aromatic compound metabolic process;cellular biosynthetic process;cellular metabolic process;cellular nitrogen compound biosynthetic process;cellular nitrogen compound metabolic process;cellular process;coenzyme biosynthetic process;coenzyme metabolic process;cofactor …	binding;catalytic activity;coenzyme binding;cofactor binding;FMN binding;nucleotide binding;oxidoreductase activity;oxidoreductase activity, acting on the CH-NH2 group of donors;oxidoreductase activity, acting on the CH-NH2 group of donors, oxygen as acceptor;pyridoxamine-phosphate oxidase activity			Completeproteome;Flavoprotein;FMN;Oxidoreductase;Pyridoxinebiosynthesis;Referenceproteome		4	4	4	22.9	22.9	22.9	24.268	0.0043589	2.8627	97702000	5	G3XCV4;Q820A5	G3XCV4;Q820A5	59
31.8908	31.6579	31.4726	30.4296	29.267	29.0924	29.5573	29.5462	29.3969	28.8967	28.7809				biosynthetic process;butyrate biosynthetic process;butyrate metabolic process;carboxylic acid biosynthetic process;carboxylic acid metabolic process;cellular biosynthetic process;cellular ketone metabolic process;cellular lipid metabolic process;cellular metabolic process;cellular process;fatty acid biosynthetic process;fatty acid metabolic process;lipid biosynthetic process;lipid metabolic proce…	catalytic activity;transferase activity;transferase activity, transferring acyl groups		Butanoate metabolism	Completeproteome;Referenceproteome	ko00650	26	26	26	55.1	55.1	55.1	62.522	0	291.04	15309000000	1116	G3XCV5	G3XCV5	60
31.314	30.9852	30.6118	30.8005	30.0569	29.4925	30.1771	30.7348	30.1822	29.942	29.764				cellular process;establishment of localization;transmembrane transport;transport		cell part;membrane		Completeproteome;Referenceproteome		8	8	8	21.9	21.9	21.9	29.018	0	317.28	28364000000	1129	G3XCV6	G3XCV6	61
NaN	NaN	NaN	NaN	NaN	NaN	NaN	NaN	21.0776	NaN	NaN				amine metabolic process;aminoglycan biosynthetic process;aminoglycan metabolic process;biosynthetic process;carbohydrate biosynthetic process;carbohydrate metabolic process;cell wall macromolecule biosynthetic process;cell wall macromolecule metabolic process;cell wall organization or biogenesis;cellular biosynthetic process;cellular cell wall macromolecule metabolic process;cellular cell wall or…	binding;carboxylic acid binding;drug binding;penicillin binding	cell part;membrane	Peptidoglycan biosynthesis	Completeproteome;Referenceproteome	ko00550	5	5	5	10.8	10.8	10.8	72.212	0.00039108	5.0905	360290000	10	G3XCV7	G3XCV7	62
24.3975	NaN	NaN	NaN	NaN	NaN	NaN	NaN	NaN	NaN	NaN				biosynthetic process;carbohydrate biosynthetic process;carbohydrate metabolic process;cellular biosynthetic process;cellular carbohydrate biosynthetic process;cellular carbohydrate metabolic process;cellular lipid metabolic process;cellular macromolecule biosynthetic process;cellular macromolecule metabolic process;cellular metabolic process;cellular polysaccharide biosynthetic process;cellular p…		cell part;cell wall;external encapsulating structure;Gram-negative-bacterium-type cell wall;membrane;peptidoglycan-based cell wall		Completeproteome;Referenceproteome		2	2	2	8.4	8.4	8.4	48.919	0	16.894	20161000	8	G3XCW3	G3XCW3	63
34.3512	34.7037	34.4409	34.0816	33.5516	33.3274	34.0039	33.9499	34.0252	33.5967	33.7377								Completeproteome;Referenceproteome		2	2	2	35.6	35.6	35.6	8.0121	0	106.29	126370000000	984	G3XCW5	G3XCW5	64
NaN	NaN	NaN	NaN	NaN	NaN	NaN	NaN	NaN	NaN	NaN				biological regulation;biosynthetic process;cellular biosynthetic process;cellular macromolecule biosynthetic process;cellular macromolecule metabolic process;cellular metabolic process;cellular nitrogen compound metabolic process;cellular process;macromolecule biosynthetic process;macromolecule metabolic process;metabolic process;nitrogen compound metabolic process;nucleic acid metabolic process;…	binding;DNA binding;nucleic acid binding;nucleic acid binding transcription factor activity;sequence-specific DNA binding transcription factor activity	cell part;intracellular		Completeproteome;DNA-binding;Referenceproteome;Transcription;Transcriptionregulation		3	3	3	15.4	15.4	15.4	25.933	0.0036724	3.1296	364880000	35	G3XCW6	G3XCW6	65
28.7484	29.2738	29.1894	28.8808	28.3456	28.5858	28.8319	28.5138	28.785	28.2767	28.4946						cell part;membrane	Oxidative phosphorylation	Completeproteome;Referenceproteome	ko00190	7	7	7	22.3	22.3	22.3	54.234	0	52.161	5426700000	556	G3XCW8	G3XCW8	66
NaN	NaN	NaN	NaN	NaN	NaN	NaN	NaN	28.1256	27.5614	27.623								Completeproteome;Referenceproteome		4	4	4	14.6	14.6	14.6	52.232	0.00076834	4.5238	1316800000	120	G3XCX0	G3XCX0	67
27.7796	27.556	NaN	26.5992	26.8605	26.9328	27.4271	26.9463	27.7273	26.9602	27.3959				cell motility;cellular component movement;cellular process;establishment of localization;locomotion;transport;type IV pilus-dependent motility	adenyl nucleotide binding;adenyl ribonucleotide binding;ATP binding;binding;nucleotide binding;purine nucleotide binding;purine ribonucleoside triphosphate binding;purine ribonucleotide binding;ribonucleotide binding			Completeproteome;Referenceproteome		12	12	12	41.9	41.9	41.9	42.532	0	71.107	1928000000	235	G3XCX3	G3XCX3	68
30.6258	30.8907	30.5698	30.3329	30.1769	29.9687	30.5097	31.0961	31.0099	31.0735	31.0052				cell motility;cell projection assembly;cell projection organization;cellular component assembly;cellular component assembly at cellular level;cellular component biogenesis;cellular component biogenesis at cellular level;cellular component movement;cellular component organization;cellular component organization at cellular level;cellular component organization or biogenesis;cellular component orga…	binding;cation binding;ion binding;metal ion binding			3D-structure;Completeproteome;Metal-binding;Referenceproteome;Zinc		8	8	8	37.4	37.4	37.4	19.054	0	60.78	12859000000	609	G3XCX7	G3XCX7	69
NaN	NaN	NaN	NaN	NaN	NaN	NaN	NaN	NaN	NaN	22.2773								Chaperone;Completeproteome;Referenceproteome		1	1	1	7.1	7.1	7.1	28.012	0	23.873	3675700	6	G3XCX9	G3XCX9	70
31.5759	31.3277	31.2597	NaN	NaN	NaN	NaN	NaN	NaN	NaN	NaN				biosynthetic process;carbohydrate biosynthetic process;carbohydrate metabolic process;cellular biosynthetic process;cellular carbohydrate biosynthetic process;cellular carbohydrate metabolic process;cellular lipid metabolic process;cellular macromolecule biosynthetic process;cellular macromolecule metabolic process;cellular metabolic process;cellular polysaccharide biosynthetic process;cellular p…		cell part;membrane		Completeproteome;Referenceproteome		19	19	19	54.3	54.3	54.3	39.262	0	323.31	13794000000	811	G3XCY2	G3XCY2	71
27.8143	26.8044	27.0255	NaN	NaN	NaN	NaN	NaN	NaN	NaN	NaN				biological regulation;multi-organism process;pathogenesis;positive regulation of biological process;positive regulation of cell motility;positive regulation of cellular component movement;positive regulation of cellular process;positive regulation of locomotion;regulation of biological process;regulation of biosynthetic process;regulation of cell motility;regulation of cellular biosynthetic proce…	binding;DNA binding;nucleic acid binding;regulatory region DNA binding;regulatory region nucleic acid binding;transcription regulatory region DNA binding			3D-structure;Completeproteome;Referenceproteome		6	6	6	67.6	67.6	67.6	12.333	0	235.27	2283900000	142	G3XCY4	G3XCY4	72
31.6416	31.3882	30.8818	NaN	NaN	NaN	NaN	NaN	NaN	NaN	NaN					binding;catalytic activity;cofactor binding;pyridoxal phosphate binding;vitamin B6 binding;vitamin binding			Completeproteome;Pyridoxalphosphate;Referenceproteome		17	17	17	45.9	45.9	45.9	47.981	0	109.81	7677100000	555	G3XCY5	G3XCY5	73
NaN	NaN	NaN	NaN	NaN	NaN	NaN	NaN	NaN	NaN	NaN				cation transport;establishment of localization;ion transport;iron chelate transport;iron ion transport;metal ion transport;siderophore transport;transition metal ion transport;transport	binding;cation binding;ion binding;iron ion binding;metal ion binding;receptor activity;transition metal ion binding	cell outer membrane;cell part;external encapsulating structure part;integral to membrane;intrinsic to membrane;membrane;membrane part;outer membrane		Completeproteome;Membrane;Receptor;Referenceproteome;TonBbox		30	30	30	45.9	45.9	45.9	82.336	0	323.31	4877400000	440	G3XCY8	G3XCY8	74
NaN	NaN	NaN	NaN	NaN	25.6199	NaN	25.3272	25.9275	NaN	NaN				cell motility;cell projection assembly;cell projection organization;cellular component assembly;cellular component assembly at cellular level;cellular component biogenesis;cellular component biogenesis at cellular level;cellular component movement;cellular component organization;cellular component organization at cellular level;cellular component organization or biogenesis;cellular component orga…	protein transporter activity;substrate-specific transporter activity;transporter activity	cell part;macromolecular complex;protein complex;type II protein secretion system complex		3D-structure;Completeproteome;Methylation;Referenceproteome		3	3	3	20.8	20.8	20.8	18.14	0.00039651	5.703	162880000	16	G3XCZ0	G3XCZ0	75
26.9008	NaN	27.6932	27.1588	27.1873	28.2498	28.089	27.0543	27.6159	27.8651	27.7373					binding;cyclic nucleotide binding;cyclic-di-GMP binding;guanyl nucleotide binding;guanyl ribonucleotide binding;nucleotide binding;purine nucleotide binding;purine ribonucleotide binding;ribonucleotide binding			Completeproteome;Referenceproteome		6	6	6	61.9	61.9	61.9	12.904	0	45.786	2068200000	118	G3XCZ3	G3XCZ3	76
28.9687	28.6754	29.2767	28.7969	29.026	28.3854	28.9252	28.8943	28.7517	29.2328	28.7689					binding;catalytic activity;cation binding;hydrolase activity;hydrolase activity, acting on ester bonds;ion binding;metal ion binding			Completeproteome;Hydrolase;Metal-binding;Referenceproteome;Zinc		9	9	9	30.3	30.3	30.3	40.213	0	80.355	5957000000	753	G3XCZ4	G3XCZ4	77
31.9322	31.6014	32.2521	30.8594	32.212	32.1424	31.6804	30.3533	27.8822	30.742	29.1012				biosynthetic process;carboxylic acid biosynthetic process;carboxylic acid metabolic process;cellular biosynthetic process;cellular ketone metabolic process;cellular lipid metabolic process;cellular metabolic process;cellular process;fatty acid biosynthetic process;fatty acid metabolic process;lipid biosynthetic process;lipid metabolic process;metabolic process;monocarboxylic acid metabolic proces…	[acyl-carrier-protein] S-malonyltransferase activity;catalytic activity;fatty acid synthase activity;malonyltransferase activity;S-acyltransferase activity;S-malonyltransferase activity;transferase activity;transferase activity, transferring acyl groups;transferase activity, transferring acyl groups other than amino-acyl groups		Fatty acid biosynthesis	Acyltransferase;Completeproteome;Referenceproteome;Transferase	ko00061	12	12	12	50	50	50	32.444	0	164.27	27249000000	1075	G3XCZ6	G3XCZ6	78
NaN	NaN	NaN	NaN	NaN	NaN	NaN	NaN	25.2873	NaN	NaN					catalytic activity;methyltransferase activity;transferase activity;transferase activity, transferring one-carbon groups			Completeproteome;Referenceproteome		2	2	2	15	15	15	21.188	0	22.614	118190000	13	G3XCZ7	G3XCZ7	79
30.4845	30.2143	30.6792	31.7756	32.5031	32.247	31.3819	31.6609	31.642	32.4078	31.8402				cellular metabolic process;cellular process;cofactor metabolic process;heme metabolic process;heme oxidation;heterocycle metabolic process;metabolic process;nitrogen compound metabolic process;oxidation-reduction process;pigment metabolic process;porphyrin-containing compound metabolic process;tetrapyrrole metabolic process	catalytic activity;heme oxygenase (decyclizing) activity;oxidoreductase activity;oxidoreductase activity, acting on paired donors, with incorporation or reduction of molecular oxygen			Completeproteome;Referenceproteome		17	17	17	78.3	78.3	78.3	21.953	0	323.31	28980000000	1010	G3XCZ8	G3XCZ8	80
28.5032	30.0387	29.8109	NaN	NaN	NaN	NaN	NaN	NaN	NaN	NaN				biosynthetic process;butyrate biosynthetic process;butyrate metabolic process;carboxylic acid biosynthetic process;carboxylic acid metabolic process;cellular biosynthetic process;cellular ketone metabolic process;cellular lipid metabolic process;cellular metabolic process;cellular process;fatty acid biosynthetic process;fatty acid metabolic process;lipid biosynthetic process;lipid metabolic proce…	catalytic activity;transferase activity;transferase activity, transferring acyl groups		Butanoate metabolism	Completeproteome;Referenceproteome	ko00650	13	13	13	36.4	36.4	36.4	62.738	0	59.369	1561100000	119	G3XCZ9	G3XCZ9	81
NaN	25.6674	NaN	26.3251	24.1348	NaN	NaN	NaN	26.1644	25.8801	NaN					cation transmembrane transporter activity;ion transmembrane transporter activity;metal ion transmembrane transporter activity;substrate-specific transmembrane transporter activity;substrate-specific transporter activity;transmembrane transporter activity;transporter activity	cell part;membrane		Completeproteome;Referenceproteome		7	7	7	27.4	27.4	27.4	37.768	0	81.611	521460000	105	G3XD00	G3XD00	82
29.2525	29.8344	28.8576	NaN	NaN	NaN	NaN	NaN	NaN	NaN	NaN				biosynthetic process;carbohydrate biosynthetic process;carbohydrate metabolic process;cell wall organization;cell wall organization or biogenesis;cellular biosynthetic process;cellular carbohydrate biosynthetic process;cellular carbohydrate metabolic process;cellular component assembly;cellular component organization;cellular component organization or biogenesis;cellular macromolecule biosyntheti…	catalytic activity;transferase activity;transferase activity, transferring acyl groups			Acyltransferase;Cellwallbiogenesis/degradation;Completeproteome;Lipopolysaccharidebiosynthesis;Referenceproteome;Repeat;Transferase		3	3	3	26.7	26.7	26.7	20.562	0	59.875	1701100000	132	G3XD01	G3XD01	83
29.6963	29.7757	29.3892	30.0141	29.7972	29.5958	29.5919	30.0932	30.2086	30.2605	30.0804				cellular macromolecule metabolic process;cellular metabolic process;cellular nitrogen compound metabolic process;cellular process;cellular response to stimulus;cellular response to stress;DNA conformation change;DNA duplex unwinding;DNA geometric change;DNA metabolic process;DNA repair;DNA unwinding involved in replication;macromolecule metabolic process;metabolic process;mismatch repair;nitrogen…	adenyl nucleotide binding;adenyl ribonucleotide binding;ATP binding;ATPase activity;ATPase activity, coupled;ATP-dependent DNA helicase activity;ATP-dependent helicase activity;binding;catalytic activity;DNA binding;DNA helicase activity;DNA-dependent ATPase activity;helicase activity;hydrolase activity;hydrolase activity, acting on acid anhydrides;hydrolase activity, acting on acid anhydrides, i…	cell part;cytoplasm;intracellular part	Mismatch repair;Nucleotide excision repair	ATP-binding;Completeproteome;Helicase;Hydrolase;Nucleotide-binding;Referenceproteome	ko03420;ko03430	23	23	23	40.4	40.4	40.4	81.493	0	323.31	12676000000	1303	G3XD04	G3XD04	84
28.0002	27.5631	27.8089	27.6292	28.0643	27.6788	27.0615	28.3577	27.8049	28.2318	28.0059				amine biosynthetic process;amine metabolic process;biosynthetic process;carboxylic acid biosynthetic process;carboxylic acid metabolic process;cellular amine metabolic process;cellular amino acid biosynthetic process;cellular amino acid metabolic process;cellular biosynthetic process;cellular ketone metabolic process;cellular metabolic process;cellular nitrogen compound biosynthetic process;cellu…	binding;catalytic activity;iron-sulfur cluster binding;metal cluster binding;oxidoreductase activity;oxidoreductase activity, acting on the CH-NH2 group of donors;oxidoreductase activity, acting on the CH-NH2 group of donors, NAD or NADP as acceptor		Alanine, aspartate and glutamate metabolism;Nitrogen metabolism	Completeproteome;Referenceproteome	ko00250;ko00910	15	15	15	40.5	40.5	40.5	52.624	0	91.008	2790500000	293	G3XD09	G3XD09	85
34.9999	34.8254	34.137	35.4551	34.0959	34.2124	34.2708	33.7337	33.2216	33.1601	33.1743					binding;lipopolysaccharide binding	cell outer membrane;cell part;external encapsulating structure part;integral to membrane;intrinsic to membrane;membrane;membrane part;outer membrane		Completeproteome;Referenceproteome		31	31	31	79	79	79	21.574	0	323.31	697940000000	5366	G3XD11	G3XD11	86
NaN	NaN	NaN	NaN	NaN	NaN	NaN	NaN	NaN	NaN	NaN					catalytic activity;glycine dehydrogenase (cyanide-forming) activity;oxidoreductase activity;oxidoreductase activity, acting on the CH-NH2 group of donors	cell part;integral to membrane;intrinsic to membrane;membrane;membrane part;plasma membrane	Cyanoamino acid metabolism	Cellmembrane;Completeproteome;Flavoprotein;Lipoprotein;Membrane;Oxidoreductase;Palmitate;Referenceproteome;Signal;Transmembrane;Transmembranehelix	ko00460	1	1	1	3.6	3.6	3.6	45.281	0	15.897	18792000	2	G3XD12	G3XD12	87
28.9113	29.1201	28.6712	28.6131	28.8531	28.7719	28.8078	28.4279	28.217	28.1848	27.6245				amine metabolic process;carboxylic acid metabolic process;cellular amine metabolic process;cellular amino acid metabolic process;cellular ketone metabolic process;cellular metabolic process;cellular nitrogen compound metabolic process;cellular process;metabolic process;nitrogen compound metabolic process;organic acid metabolic process;oxoacid metabolic process;primary metabolic process;small mole…	binding;catalytic activity;cofactor binding;lyase activity;pyridoxal phosphate binding;vitamin B6 binding;vitamin binding		Glycine, serine and threonine metabolism	Completeproteome;Referenceproteome	ko00260	11	11	11	47.3	47.3	47.3	35.462	0	73.17	4559800000	445	G3XD13	G3XD13	88
31.6989	31.4333	32.1683	30.9796	31.8318	32.116	31.8739	31.3293	30.9626	31.5387	31.0462				biological regulation;negative regulation of biological process;negative regulation of biosynthetic process;negative regulation of cellular biosynthetic process;negative regulation of cellular macromolecule biosynthetic process;negative regulation of cellular metabolic process;negative regulation of cellular process;negative regulation of cellular protein metabolic process;negative regulation of …	binding;cation binding;enzyme binding;ion binding;metal ion binding;protein binding;RNA polymerase binding;transition metal ion binding;zinc ion binding	cell part;cytoplasm;intracellular part		Completeproteome;Cytoplasm;Metal-binding;Referenceproteome;Zinc;Zinc-finger		9	9	9	51.4	51.4	51.4	17.344	0	125.59	27221000000	1662	G3XD14	G3XD14	89
NaN	26.2472	NaN	NaN	NaN	NaN	25.5596	NaN	26.1794	NaN	NaN				cell motility;cell projection assembly;cell projection organization;cellular component assembly;cellular component assembly at cellular level;cellular component biogenesis;cellular component biogenesis at cellular level;cellular component movement;cellular component organization;cellular component organization at cellular level;cellular component organization or biogenesis;cellular component orga…				Completeproteome;Referenceproteome		8	8	8	33.2	33.2	33.2	30.078	0	6.4588	288060000	26	G3XD15	G3XD15	90
32.8535	32.5986	32.5046	32.7745	32.4212	32.428	32.4033	32.748	32.6001	32.5185	32.8541					catalytic activity;endopeptidase activity;hydrolase activity;peptidase activity;peptidase activity, acting on L-amino acid peptides;serine hydrolase activity;serine-type endopeptidase activity;serine-type peptidase activity			Completeproteome;Hydrolase;Protease;Referenceproteome		21	21	21	66.9	66.9	66.9	50.321	0	323.31	59284000000	2687	G3XD20	G3XD20	91
NaN	NaN	NaN	NaN	NaN	NaN	NaN	NaN	NaN	NaN	NaN					catalytic activity;hydrolase activity;hydrolase activity, acting on ester bonds;phosphatase activity;phosphoprotein phosphatase activity;phosphoric ester hydrolase activity;protein tyrosine phosphatase activity			Completeproteome;Referenceproteome		4	4	4	40.4	40.4	40.4	16.568	0.00039761	5.8113	429770000	41	G3XD22	G3XD22	92
32.8161	32.8922	32.491	NaN	NaN	NaN	NaN	NaN	NaN	NaN	NaN				biosynthetic process;carbohydrate biosynthetic process;carbohydrate metabolic process;cell wall organization;cell wall organization or biogenesis;cellular biosynthetic process;cellular carbohydrate biosynthetic process;cellular carbohydrate metabolic process;cellular component assembly;cellular component organization;cellular component organization or biogenesis;cellular lipid metabolic process;c…	binding;catalytic activity;coenzyme binding;cofactor binding;NAD binding;NADH binding;nucleotide binding;oxidoreductase activity			3D-structure;Cellwallbiogenesis/degradation;Completeproteome;Lipopolysaccharidebiosynthesis;NAD;Nucleotide-binding;Oxidoreductase;Referenceproteome		13	13	13	46.5	46.5	46.5	35.717	0	173.39	22931000000	548	G3XD23	G3XD23	93
34.8432	34.8562	34.6558	34.6928	34.2579	34.4512	34.4787	35.0138	35.1974	34.9276	35.2255				chemotaxis;locomotion;response to chemical stimulus;response to external stimulus;response to stimulus;taxis	molecular transducer activity;signal transducer activity	cell part;integral to membrane;intrinsic to membrane;membrane;membrane part;plasma membrane	Bacterial chemotaxis;Two-component system	Cellinnermembrane;Cellmembrane;Chemotaxis;Completeproteome;Membrane;Methylation;Referenceproteome;Transducer;Transmembrane;Transmembranehelix	ko02020;ko02030	35	35	16	63.6	63.6	32.6	68.016	0	323.31	258110000000	5194	G3XD24	G3XD24	94
28.5358	28.2809	28.3531	28.4957	27.6952	27.9222	28.4185	28.7658	28.4703	28.4157	28.9728								Completeproteome;Referenceproteome		5	5	5	26.9	26.9	26.9	19.636	0	66.724	4637100000	429	G3XD26	G3XD26	95
NaN	NaN	NaN	NaN	NaN	27.1889	NaN	NaN	NaN	NaN	NaN								Completeproteome;Referenceproteome		2	2	2	32.5	32.5	32.5	13.653	0	17.303	351940000	36	G3XD27	G3XD27	96
31.4193	31.5236	31.2624	31.0871	31.0113	31.1719	31.1081	31.7275	31.8142	31.6186	31.6716				cell motility;cell projection assembly;cell projection organization;cellular component assembly;cellular component assembly at cellular level;cellular component biogenesis;cellular component biogenesis at cellular level;cellular component movement;cellular component organization;cellular component organization at cellular level;cellular component organization or biogenesis;cellular component orga…				Completeproteome;Referenceproteome		19	19	19	59	59	59	37.983	0	262	30281000000	1839	G3XD28	G3XD28	97
30.4527	30.8138	30.3718	30.3876	30.2057	30.3032	30.4675	31.0132	31.1448	30.9283	31.2425				cell motility;cell projection assembly;cell projection organization;cellular component assembly;cellular component assembly at cellular level;cellular component biogenesis;cellular component biogenesis at cellular level;cellular component movement;cellular component organization;cellular component organization at cellular level;cellular component organization or biogenesis;cellular component orga…				Completeproteome;Referenceproteome		12	12	12	66.2	66.2	66.2	22.213	0	202.13	14320000000	776	G3XD30	G3XD30	98
27.1246	27.216	NaN	26.7646	25.4983	26.7488	NaN	27.0245	26.5292	26.8497	26.8379				amine metabolic process;aminoglycan biosynthetic process;aminoglycan metabolic process;biological regulation;biosynthetic process;carbohydrate biosynthetic process;carbohydrate metabolic process;cell wall macromolecule biosynthetic process;cell wall macromolecule metabolic process;cell wall organization;cell wall organization or biogenesis;cellular biosynthetic process;cellular cell wall macromol…	binding;carboxylic acid binding;catalytic activity;drug binding;hydrolase activity;penicillin binding;peptidase activity;peptidoglycan glycosyltransferase activity;transferase activity;transferase activity, transferring glycosyl groups;transferase activity, transferring hexosyl groups	cell part;cell wall;external encapsulating structure;peptidoglycan-based cell wall	Peptidoglycan biosynthesis	Cellshape;Cellwallbiogenesis/degradation;Completeproteome;Glycosyltransferase;Peptidoglycansynthesis;Referenceproteome;Transferase	ko00550	16	16	16	28.7	28.7	28.7	85.486	0	82.552	986100000	96	G3XD31	G3XD31	99
NaN	NaN	NaN	NaN	NaN	NaN	NaN	NaN	NaN	NaN	NaN								Completeproteome;Referenceproteome		3	3	3	16.7	16.7	16.7	27.755	0	11.834	777000000	33	G3XD32	G3XD32	100
NaN	NaN	NaN	NaN	NaN	NaN	NaN	NaN	NaN	NaN	NaN								3D-structure;Completeproteome;Referenceproteome		1	1	1	10.7	10.7	10.7	20.903	0	14.577	80073000	14	G3XD33	G3XD33	101
NaN	NaN	NaN	NaN	NaN	NaN	25.9073	NaN	NaN	26.3287	NaN				biosynthetic process;carbohydrate biosynthetic process;carbohydrate metabolic process;cellular biosynthetic process;cellular carbohydrate biosynthetic process;cellular carbohydrate metabolic process;cellular lipid metabolic process;cellular macromolecule biosynthetic process;cellular macromolecule metabolic process;cellular metabolic process;cellular polysaccharide biosynthetic process;cellular p…	catalytic activity;transferase activity;transferase activity, transferring glycosyl groups		Lipopolysaccharide biosynthesis	Completeproteome;Referenceproteome;Transferase	ko00540	9	9	9	37.4	37.4	37.4	38.409	0.00039401	5.466	548820000	50	G3XD35	G3XD35	102
31.6842	31.8642	31.8598	32.0782	31.8598	31.7658	31.9912	31.9667	32.0713	32.0024	32.0628				carbohydrate transport;establishment of localization;organic substance transport;phosphoenolpyruvate-dependent sugar phosphotransferase system;transport	binding;catalytic activity;cation binding;ion binding;kinase activity;metal ion binding;transferase activity;transferase activity, transferring phosphorus-containing groups		Phosphotransferase system (PTS)	Completeproteome;Kinase;Magnesium;Metal-binding;Phosphotransferasesystem;Pyruvate;Referenceproteome;Transferase	ko02060	40	40	40	59.9	59.9	59.9	83.606	0	272.87	44418000000	2792	G3XD36	G3XD36	103
29.2601	28.7087	29.1508	30.279	30.6301	30.4712	30.0981	28.9196	28.4888	29.4148	28.5634					catalytic activity;transferase activity;transferase activity, transferring acyl groups;transferase activity, transferring acyl groups other than amino-acyl groups		Benzoate degradation;Butanoate metabolism;Carbon fixation pathways in prokaryotes;Fatty acid metabolism;Glyoxylate and dicarboxylate metabolism;Lysine degradation;Propanoate metabolism;Pyruvate metabolism;Synthesis and degradation of ketone bodies;Terpenoid backbone biosynthesis;Tryptophan metabolism;Two-component system;Valine, leucine and isoleucine degradation	Completeproteome;Referenceproteome	ko00071;ko00072;ko00280;ko00310;ko00362;ko00380;ko00620;ko00630;ko00640;ko00650;ko00720;ko00900;ko02020	16	16	16	62.9	62.9	62.9	40.553	0	245.58	9797900000	630	G3XD40	G3XD40	104
28.0492	28.037	27.7667	27.6392	26.9747	26.8395	27.6253	29.0577	29.1248	28.6502	28.994				cell motility;cell projection assembly;cell projection organization;cellular component assembly;cellular component assembly at cellular level;cellular component biogenesis;cellular component biogenesis at cellular level;cellular component movement;cellular component organization;cellular component organization at cellular level;cellular component organization or biogenesis;cellular component orga…				3D-structure;Completeproteome;Methylation;Referenceproteome		5	5	5	28.4	28.4	28.4	15.279	0	33.836	1698000000	140	G3XD43	G3XD43	105
NaN	NaN	NaN	NaN	NaN	NaN	NaN	NaN	NaN	NaN	NaN					transporter activity	cell part;external encapsulating structure part;outer membrane-bounded periplasmic space;periplasmic space	ABC transporters	Completeproteome;Referenceproteome	ko02010	7	7	7	30.5	30.5	30.5	28.01	0	34.235	166640000	17	G3XD47	G3XD47	106
NaN	NaN	NaN	25.3391	NaN	NaN	NaN	NaN	NaN	NaN	NaN				biosynthetic process;carbohydrate biosynthetic process;carbohydrate metabolic process;cellular biosynthetic process;cellular carbohydrate biosynthetic process;cellular carbohydrate metabolic process;cellular lipid metabolic process;cellular macromolecule biosynthetic process;cellular macromolecule metabolic process;cellular metabolic process;cellular polysaccharide biosynthetic process;cellular p…	adenyl nucleotide binding;adenyl ribonucleotide binding;ATP binding;binding;catalytic activity;kinase activity;nucleotide binding;phosphotransferase activity, alcohol group as acceptor;protein kinase activity;purine nucleotide binding;purine ribonucleoside triphosphate binding;purine ribonucleotide binding;ribonucleotide binding;transferase activity;transferase activity, transferring phosphorus-c…	cell part;membrane		Completeproteome;Referenceproteome		5	5	5	26.6	26.6	26.6	29.059	0	12.894	490160000	41	G3XD48	G3XD48	107
31.0146	31.1845	31.0916	30.73	30.4038	30.5045	30.8878	31.4578	31.5771	31.2695	31.6047				cell motility;cell projection assembly;cell projection organization;cellular component assembly;cellular component assembly at cellular level;cellular component biogenesis;cellular component biogenesis at cellular level;cellular component movement;cellular component organization;cellular component organization at cellular level;cellular component organization or biogenesis;cellular component orga…				Completeproteome;Referenceproteome		9	9	9	41.5	41.5	41.5	22.819	0	170.96	19654000000	1076	G3XD51	G3XD51	108
30.2898	29.8237	30.6269	29.7963	30.8385	30.9494	30.8095	30.2588	29.64	30.4028	30.4001				biosynthetic process;carboxylic acid biosynthetic process;carboxylic acid metabolic process;cellular biosynthetic process;cellular ketone metabolic process;cellular lipid metabolic process;cellular metabolic process;cellular process;fatty acid biosynthetic process;fatty acid metabolic process;lipid biosynthetic process;lipid metabolic process;metabolic process;monocarboxylic acid metabolic proces…	catalytic activity;fatty acid synthase activity;transferase activity;transferase activity, transferring acyl groups;transferase activity, transferring acyl groups other than amino-acyl groups	cell part;cytoplasmic part;cytosolic part;fatty acid synthase complex;intracellular part;macromolecular complex;protein complex		Completeproteome;Referenceproteome		9	9	9	89.1	89.1	89.1	16.901	0	147.16	9970000000	594	G3XD52	G3XD52	109
NaN	NaN	NaN	NaN	NaN	NaN	NaN	NaN	NaN	NaN	NaN				carbohydrate metabolic process;metabolic process;primary metabolic process	catalytic activity;kinase activity;transferase activity;transferase activity, transferring phosphorus-containing groups		Pentose phosphate pathway	Completeproteome;Kinase;Referenceproteome;Transferase	ko00030	2	2	2	28.9	28.9	28.9	18.456	0.00076658	4.4328	82477000	6	G3XD53	G3XD53	110
26.3018	NaN	25.6035	26.6599	26.7448	25.9971	26.2495	NaN	NaN	NaN	26.2865				biosynthetic process;cellular biosynthetic process;cellular macromolecule biosynthetic process;cellular macromolecule metabolic process;cellular metabolic process;cellular nitrogen compound metabolic process;cellular process;DNA metabolic process;DNA replication;macromolecule biosynthetic process;macromolecule metabolic process;metabolic process;nitrogen compound metabolic process;nucleic acid me…	binding;catalytic activity;DNA binding;DNA polymerase activity;DNA-directed DNA polymerase activity;exonuclease activity;hydrolase activity;hydrolase activity, acting on ester bonds;nuclease activity;nucleic acid binding;nucleotidyltransferase activity;transferase activity;transferase activity, transferring phosphorus-containing groups		DNA replication;Homologous recombination;Mismatch repair;Purine metabolism;Pyrimidine metabolism	Completeproteome;Referenceproteome	ko00230;ko00240;ko03030;ko03430;ko03440	5	5	5	19.9	19.9	19.9	26.814	0	17.308	713080000	77	G3XD54	G3XD54	111
33.0694	33.4193	33.0112	NaN	NaN	NaN	NaN	NaN	NaN	NaN	NaN				alcohol metabolic process;amino sugar metabolic process;biosynthetic process;carbohydrate biosynthetic process;carbohydrate metabolic process;cell wall organization;cell wall organization or biogenesis;cellular biosynthetic process;cellular carbohydrate biosynthetic process;cellular carbohydrate metabolic process;cellular component organization or biogenesis;cellular macromolecule biosynthetic pr…	catalytic activity;isomerase activity;racemase and epimerase activity;racemase and epimerase activity, acting on carbohydrates and derivatives;UDP-N-acetylglucosamine 2-epimerase activity			Cellwallbiogenesis/degradation;Completeproteome;Isomerase;Lipopolysaccharidebiosynthesis;Referenceproteome		24	24	24	82.2	82.2	82.2	38.907	0	323.31	32622000000	1048	G3XD61	G3XD61	112
31.6839	31.6257	31.2854	31.6637	31.0906	31.1224	31.0846	31.1285	31.2887	30.9617	31.1793					adenyl nucleotide binding;adenyl ribonucleotide binding;ATP binding;binding;nucleotide binding;purine nucleotide binding;purine ribonucleoside triphosphate binding;purine ribonucleotide binding;ribonucleotide binding		Flagellar assembly	ATP-binding;Cellprojection;Cilium;Completeproteome;Flagellum;Nucleotide-binding;Referenceproteome	ko02040	19	19	19	56.4	56.4	56.4	30.037	0	70.971	34056000000	1927	G3XD64	G3XD64	113
NaN	NaN	25.9324	27.37	27.5508	27.6401	26.8159	27.6074	28.5381	27.8239	28.658					adenyl nucleotide binding;adenyl ribonucleotide binding;ATP binding;binding;catalytic activity;kinase activity;molecular transducer activity;nucleotide binding;phosphotransferase activity, alcohol group as acceptor;phosphotransferase activity, nitrogenous group as acceptor;protein histidine kinase activity;protein kinase activity;purine nucleotide binding;purine ribonucleoside triphosphate bindin…	cell part;integral to membrane;intrinsic to membrane;membrane part	Two-component system	ATP-binding;Completeproteome;Kinase;Membrane;Nucleotide-binding;Phosphoprotein;Referenceproteome;Transferase;Transmembrane;Transmembranehelix;Two-componentregulatorysystem	ko02020	18	18	18	35.9	35.9	35.9	69.324	0	161.31	1726800000	112	G3XD66	G3XD66	114
NaN	NaN	NaN	NaN	NaN	NaN	NaN	NaN	NaN	NaN	28.5155								Completeproteome;Referenceproteome		3	3	3	17.3	17.3	17.3	30.793	0	41.939	2747300000	194	G3XD69	G3XD69	115
29.0895	29.1826	28.6685	29.4956	29.7813	30.037	30.0585	30.0734	29.6738	30.4114	30.2754								Completeproteome;Referenceproteome		8	8	8	53.2	53.2	53.2	25.767	0	179.67	11450000000	455	G3XD70	G3XD70	116
32.2156	32.219	32.0261	31.5175	32.2137	32.0563	32.1661	32.071	31.9803	32.225	31.9661				chemotaxis;locomotion;response to chemical stimulus;response to external stimulus;response to stimulus;taxis	molecular transducer activity;signal transducer activity	cell part;intracellular	Bacterial chemotaxis;Two-component system	Completeproteome;Referenceproteome	ko02020;ko02030	11	11	11	81.1	81.1	81.1	17.536	0	323.31	48914000000	2125	G3XD72	G3XD72	117
27.4509	27.806	26.6808	27.7997	26.8916	26.6207	27.3451	27.553	28.164	27.3539	27.8681				bacterial-type flagellar cell motility;bacterial-type flagellar swarming motility;cell motility;cellular component movement;cellular process;ciliary or flagellar motility;flagellar cell motility;locomotion	protein transporter activity;substrate-specific transporter activity;transporter activity	cell part;integral to membrane;intrinsic to membrane;membrane part	Bacterial chemotaxis;Flagellar assembly;Two-component system	Completeproteome;Membrane;Proteintransport;Referenceproteome;Transmembrane;Transport	ko02020;ko02030;ko02040	9	9	9	35	35	35	25.959	0	83.473	2074900000	176	G3XD73	G3XD73	118
33.4322	33.6473	33.4098	33.4628	33.2649	33.1507	33.5345	33.8507	33.7274	33.7779	33.6854					carboxypeptidase activity;catalytic activity;exopeptidase activity;hydrolase activity;peptidase activity;peptidase activity, acting on L-amino acid peptides;serine hydrolase activity;serine-type carboxypeptidase activity;serine-type D-Ala-D-Ala carboxypeptidase activity;serine-type exopeptidase activity;serine-type peptidase activity		Peptidoglycan biosynthesis	Carboxypeptidase;Completeproteome;Hydrolase;Protease;Referenceproteome	ko00550	22	22	22	64.8	64.8	64.8	42.457	0	323.31	129760000000	3715	G3XD74	G3XD74	119
32.7067	32.8364	32.7413	32.6348	32.7209	32.7306	32.7558	33.5367	33.4395	33.2729	33.2721				amine biosynthetic process;amine metabolic process;aspartate family amino acid biosynthetic process;aspartate family amino acid metabolic process;biosynthetic process;carboxylic acid biosynthetic process;carboxylic acid metabolic process;cellular amine metabolic process;cellular amino acid biosynthetic process;cellular amino acid metabolic process;cellular biosynthetic process;cellular ketone met…	2,3,4,5-tetrahydropyridine-2,6-dicarboxylate N-succinyltransferase activity;binding;catalytic activity;cation binding;ion binding;magnesium ion binding;metal ion binding;N-acyltransferase activity;N-succinyltransferase activity;succinyltransferase activity;transferase activity;transferase activity, transferring acyl groups;transferase activity, transferring acyl groups other than amino-acyl groups	cell part;cytoplasm;intracellular part	Lysine biosynthesis	3D-structure;Acyltransferase;Amino-acidbiosynthesis;Completeproteome;Cytoplasm;Diaminopimelatebiosynthesis;Lysinebiosynthesis;Magnesium;Metal-binding;Referenceproteome;Transferase	ko00300	15	15	15	49.1	49.1	49.1	35.973	0	243.89	103010000000	2626	G3XD76	G3XD76	120
NaN	NaN	NaN	NaN	NaN	NaN	24.9534	NaN	NaN	NaN	NaN				cell motility;cell projection assembly;cell projection organization;cellular component assembly;cellular component assembly at cellular level;cellular component biogenesis;cellular component biogenesis at cellular level;cellular component movement;cellular component organization;cellular component organization at cellular level;cellular component organization or biogenesis;cellular component orga…		cell part;membrane		Completeproteome;Referenceproteome		2	2	2	13	13	13	20.061	0	6.9604	111400000	17	G3XD84	G3XD84	121
27.4253	28.145	27.5783	NaN	NaN	NaN	NaN	NaN	NaN	NaN	NaN				biosynthetic process;metabolic process	catalytic activity;transferase activity			Completeproteome;Referenceproteome;Transferase		7	7	7	22.8	22.8	22.8	41.939	0	35.299	448120000	51	G3XD85	G3XD85	122
34.8378	35.0143	34.8042	36.0294	35.9666	35.8896	36.0849	36.2352	36.2623	36.0734	36.1394				establishment of localization;transport	receptor activity	cell outer membrane;cell part;external encapsulating structure part;membrane;outer membrane		Completeproteome;Membrane;Referenceproteome;TonBbox		83	83	83	79.5	79.5	79.5	79.303	0	323.31	951920000000	17138	G3XD89	G3XD89	123
NaN	NaN	NaN	NaN	NaN	NaN	NaN	NaN	NaN	24.4417	NaN				bacterial-type flagellar cell motility;bacterial-type flagellar swarming motility;cell motility;cellular component movement;cellular process;ciliary or flagellar motility;flagellar cell motility;locomotion			Bacterial chemotaxis;Flagellar assembly	Completeproteome;Referenceproteome	ko02030;ko02040	4	4	4	18.6	18.6	18.6	32.127	0	23.889	90279000	8	G3XD90	G3XD90	124
34.0895	34.0429	34.0839	NaN	NaN	NaN	NaN	NaN	NaN	NaN	NaN				biosynthetic process;carbohydrate biosynthetic process;carbohydrate metabolic process;cell wall organization;cell wall organization or biogenesis;cellular biosynthetic process;cellular carbohydrate biosynthetic process;cellular carbohydrate metabolic process;cellular component organization or biogenesis;cellular macromolecule biosynthetic process;cellular macromolecule metabolic process;cellular …	binding;catalytic activity;coenzyme binding;cofactor binding;NAD binding;nucleotide binding;oxidoreductase activity;oxidoreductase activity, acting on CH-OH group of donors;oxidoreductase activity, acting on the CH-CH group of donors;oxidoreductase activity, acting on the CH-CH group of donors, NAD or NADP as acceptor;oxidoreductase activity, acting on the CH-OH group of donors, NAD or NADP as ac…	cell part;integral to membrane;intrinsic to membrane;membrane part		Cellwallbiogenesis/degradation;Completeproteome;Lipopolysaccharidebiosynthesis;Membrane;NAD;Oxidoreductase;Referenceproteome;Transmembrane;Transmembranehelix		33	33	33	75.7	75.7	75.7	48.155	0	323.31	64942000000	2354	G3XD94	G3XD94	125
27.8416	28.5177	28.29	28.7283	28.7021	28.5785	28.3282	29.3897	29.0892	29.0776	28.901				chemotaxis;locomotion;response to chemical stimulus;response to external stimulus;response to stimulus;taxis	molecular transducer activity;signal transducer activity	cell part;intracellular	Two-component system	Completeproteome;Referenceproteome	ko02020	9	9	9	79.8	79.8	79.8	17.625	0	142.64	4397300000	301	G3XD95	G3XD95	126
30.149	30.0981	29.685	29.6962	29.2505	29.0955	29.5965	28.9065	28.7497	28.619	28.8664				biological regulation;biosynthetic process;cellular biosynthetic process;cellular macromolecule biosynthetic process;cellular macromolecule metabolic process;cellular metabolic process;cellular nitrogen compound metabolic process;cellular process;macromolecule biosynthetic process;macromolecule metabolic process;metabolic process;negative regulation of biological process;negative regulation of bi…	binding;DNA binding;nucleic acid binding;nucleic acid binding transcription factor activity;sequence-specific DNA binding transcription factor activity			Completeproteome;DNA-binding;Referenceproteome;Transcription;Transcriptionregulation		12	12	12	37.6	37.6	37.6	37.391	0	102.83	7833500000	603	G3XD97	G3XD97	127
28.3941	28.0382	28.134	28.147	27.8005	27.6355	27.8392	28.1475	28.5063	27.5436	27.3347				biological regulation;cellular macromolecule metabolic process;cellular metabolic process;cellular process;cellular protein metabolic process;cellular response to stimulus;macromolecule metabolic process;macromolecule modification;metabolic process;peptidyl-amino acid modification;peptidyl-histidine modification;peptidyl-histidine phosphorylation;phosphate-containing compound metabolic process;ph…	adenyl nucleotide binding;adenyl ribonucleotide binding;ATP binding;binding;catalytic activity;histidine phosphotransfer kinase activity;kinase activity;molecular transducer activity;nucleotide binding;phosphotransferase activity, alcohol group as acceptor;phosphotransferase activity, nitrogenous group as acceptor;protein histidine kinase activity;protein kinase activity;purine nucleotide binding…	cell part;integral to membrane;intrinsic to membrane;membrane part	Two-component system	ATP-binding;Completeproteome;Kinase;Membrane;Nucleotide-binding;Phosphoprotein;Referenceproteome;Transferase;Transmembrane;Two-componentregulatorysystem	ko02020	25	25	25	37.9	37.9	37.9	101.05	0	220.06	2449800000	380	G3XD98	G3XD98	128
NaN	NaN	NaN	NaN	NaN	NaN	NaN	NaN	NaN	NaN	NaN								Completeproteome;Referenceproteome		2	2	2	23.7	23.7	23.7	15.415	0.00039604	5.6817	122080000	11	G3XD99	G3XD99	129
31.3826	31.4874	31.8407	32.0787	31.8529	31.9889	32.0057	31.9508	31.915	31.7697	31.3799				biosynthetic process;carboxylic acid biosynthetic process;carboxylic acid metabolic process;cellular biosynthetic process;cellular ketone metabolic process;cellular lipid metabolic process;cellular metabolic process;cellular process;fatty acid biosynthetic process;fatty acid metabolic process;lipid biosynthetic process;lipid metabolic process;metabolic process;monocarboxylic acid metabolic proces…	beta-ketoacyl-acyl-carrier-protein synthase II activity;catalytic activity;transferase activity;transferase activity, transferring acyl groups;transferase activity, transferring acyl groups other than amino-acyl groups		Fatty acid biosynthesis	3D-structure;Acyltransferase;Completeproteome;Fattyacidbiosynthesis;Fattyacidmetabolism;Lipidbiosynthesis;Lipidmetabolism;Referenceproteome;Transferase	ko00061	15	15	15	62.1	62.1	62.1	43.497	0	263.28	36069000000	1986	G3XDA2	G3XDA2	130
NaN	NaN	25.3545	NaN	NaN	NaN	NaN	NaN	NaN	NaN	NaN				chemotaxis;locomotion;response to chemical stimulus;response to external stimulus;response to stimulus;taxis	molecular transducer activity;signal transducer activity	cell part;integral to membrane;intrinsic to membrane;membrane;membrane part;plasma membrane	Bacterial chemotaxis;Two-component system	Cellinnermembrane;Cellmembrane;Chemotaxis;Completeproteome;Membrane;Methylation;Referenceproteome;Transducer;Transmembrane;Transmembranehelix	ko02020;ko02030	7	5	5	22.5	17.4	17.4	61.573	0.0007758	4.7466	120480000	17	G3XDA3	G3XDA3	131
35.1634	35.2787	35.122	35.3432	35.0969	35.093	35.2258	35.7304	35.6643	35.4398	35.6656				cellular process;establishment of localization;transmembrane transport;transport	channel activity;passive transmembrane transporter activity;porin activity;transmembrane transporter activity;transporter activity;wide pore channel activity	cell part;integral to membrane;intrinsic to membrane;membrane;membrane part;outer membrane		3D-structure;Completeproteome;Referenceproteome		58	58	58	76.1	76.1	76.1	49.666	0	323.31	627300000000	9555	G3XDA5	G3XDA5	132
31.4088	31.4047	31.6563	31.1432	31.5643	31.4733	31.7636	31.5131	31.3788	31.4702	31.3372				cellular macromolecule metabolic process;cellular metabolic process;cellular nitrogen compound metabolic process;cellular process;cellular response to stimulus;cellular response to stress;DNA metabolic process;DNA repair;macromolecule metabolic process;metabolic process;nitrogen compound metabolic process;nucleic acid metabolic process;nucleobase-containing compound metabolic process;primary meta…	catalytic activity;hydrolase activity;hydrolase activity, acting on ester bonds;nuclease activity		Base excision repair	Completeproteome;Referenceproteome	ko03410	16	16	16	68.7	68.7	68.7	29.844	0	323.31	36593000000	1515	G3XDB0	G3XDB0	133
31.8246	31.918	31.7457	31.4137	31.6123	31.6699	31.394	32.0047	31.8475	31.6189	31.9076								Completeproteome;Referenceproteome		12	12	12	59.1	59.1	59.1	29.097	0	323.31	27349000000	1484	G3XDB2	G3XDB2	134
26.684	27.1869	26.7525	26.9464	27.3054	27.0628	27.2676	27.003	26.9808	26.6588	27.1613				amine biosynthetic process;amine metabolic process;biosynthetic process;carboxylic acid biosynthetic process;carboxylic acid metabolic process;cellular amine metabolic process;cellular amino acid biosynthetic process;cellular amino acid metabolic process;cellular biosynthetic process;cellular ketone metabolic process;cellular metabolic process;cellular nitrogen compound biosynthetic process;cellu…	catalytic activity;oxidoreductase activity;oxidoreductase activity, acting on a sulfur group of donors;oxidoreductase activity, acting on a sulfur group of donors, disulfide as acceptor;phosphoadenylyl-sulfate reductase (thioredoxin) activity	cell part;cytoplasm;intracellular part	Sulfur metabolism	3D-structure;Completeproteome;Cytoplasm;Oxidoreductase;Referenceproteome	ko00920	7	7	7	30.3	30.3	30.3	30.215	0	37.167	1444900000	179	O05927	O05927	135
29.8051	30.2983	29.9732	29.3593	29.3035	29.2794	29.6535	29.7519	29.7442	29.2667	29.912					active transmembrane transporter activity;adenyl nucleotide binding;adenyl ribonucleotide binding;amine transmembrane transporter activity;amine-transporting ATPase activity;amino acid transmembrane transporter activity;amino acid-transporting ATPase activity;ATP binding;ATPase activity;ATPase activity, coupled;ATPase activity, coupled to movement of substances;ATPase activity, coupled to transme…	cell part;membrane;plasma membrane	ABC transporters	Amino-acidtransport;ATP-binding;Cellinnermembrane;Cellmembrane;Completeproteome;Membrane;Nucleotide-binding;Referenceproteome;Transport	ko02010	10	10	10	50	50	50	27.956	0	54.215	8833900000	635	O30506	O30506	136
33.052	33.0779	33.6146	33.1096	33.5905	33.5744	33.5174	33.3008	33.1531	33.5874	33.2942				amine biosynthetic process;amine catabolic process;amine metabolic process;arginine biosynthetic process;arginine catabolic process;arginine catabolic process to succinate;arginine metabolic process;biosynthetic process;carboxylic acid biosynthetic process;carboxylic acid catabolic process;carboxylic acid metabolic process;catabolic process;cellular amine metabolic process;cellular amino acid bio…	binding;catalytic activity;cofactor binding;N2-acetyl-L-ornithine:2-oxoglutarate 5-aminotransferase activity;pyridoxal phosphate binding;succinylornithine transaminase activity;transaminase activity;transferase activity;transferase activity, transferring nitrogenous groups;vitamin B6 binding;vitamin binding	cell part;cytoplasm;intracellular part	Arginine and proline metabolism;Lysine biosynthesis	Amino-acidbiosynthesis;Aminotransferase;Argininebiosynthesis;Argininemetabolism;Completeproteome;Cytoplasm;Pyridoxalphosphate;Referenceproteome;Transferase	ko00300;ko00330	33	33	33	89.9	89.9	89.9	43.747	0	323.31	90761000000	4546	O30508	O30508	137
29.8657	29.8934	29.7405	31.1838	30.333	30.5304	30.5467	31.5623	30.5849	30.7363	30.5821				amine biosynthetic process;amine metabolic process;aromatic amino acid family biosynthetic process;aromatic amino acid family metabolic process;aromatic compound biosynthetic process;biosynthetic process;carboxylic acid biosynthetic process;carboxylic acid metabolic process;cellular amine metabolic process;cellular amino acid biosynthetic process;cellular amino acid metabolic process;cellular aro…	3-dehydroquinate dehydratase activity;carbon-oxygen lyase activity;catalytic activity;hydro-lyase activity;lyase activity		Phenylalanine, tyrosine and tryptophan biosynthesis	3D-structure;Amino-acidbiosynthesis;Aromaticaminoacidbiosynthesis;Completeproteome;Lyase;Referenceproteome	ko00400	8	8	8	62.6	62.6	62.6	16.234	0	111.03	16347000000	960	O30557	O30557	138
32.182	32.2675	32.0849	31.7892	31.5101	31.0938	31.1917	29.9649	29.8537	29.2155	29.5809				bacterial-type flagellar cell motility;bacterial-type flagellar swarming motility;biofilm formation;biosynthetic process;cell motility;cellular biosynthetic process;cellular component movement;cellular lipid metabolic process;cellular metabolic process;cellular process;ciliary or flagellar motility;flagellar cell motility;glycolipid biosynthetic process;glycolipid metabolic process;lipid biosynth…	carboxylic ester hydrolase activity;catalytic activity;hydrolase activity;hydrolase activity, acting on ester bonds;lipase activity	cell outer membrane;cell part;external encapsulating structure part;integral to membrane;intrinsic to membrane;membrane;membrane part;outer membrane		3D-structure;Celloutermembrane;Completeproteome;Hydrolase;Membrane;Referenceproteome;Serineesterase;Signal;Transmembrane;Transmembranebetastrand		35	35	35	63.5	63.5	63.5	69.608	0	323.31	57853000000	2544	O33407	O33407	139
31.7143	31.2027	31.3327	31.2796	31.3722	31.1392	31.4062	31.2699	30.4963	30.8466	30.5637				biosynthetic process;carboxylic acid biosynthetic process;carboxylic acid metabolic process;cellular biosynthetic process;cellular ketone metabolic process;cellular lipid metabolic process;cellular metabolic process;cellular process;fatty acid biosynthetic process;fatty acid metabolic process;lipid biosynthetic process;lipid metabolic process;metabolic process;monocarboxylic acid metabolic proces…	3-hydroxyacyl-[acyl-carrier-protein] dehydratase activity;3-hydroxydecanoyl-[acyl-carrier-protein] dehydratase activity;3-hydroxyoctanoyl-[acyl-carrier-protein] dehydratase activity;carbon-oxygen lyase activity;catalytic activity;hydro-lyase activity;intramolecular oxidoreductase activity;intramolecular oxidoreductase activity, transposing C=C bonds;isomerase activity;lyase activity;trans-2-decen…	cell part;cytoplasm;intracellular part	Fatty acid biosynthesis	3D-structure;Completeproteome;Cytoplasm;Fattyacidbiosynthesis;Fattyacidmetabolism;Isomerase;Lipidbiosynthesis;Lipidmetabolism;Lyase;Referenceproteome	ko00061	9	9	9	52.6	52.6	52.6	18.747	0	100.29	35149000000	1235	O33877	O33877	140
29.1759	29.3594	29.6376	28.8286	29.4495	29.2487	29.1114	29.111	29.0906	29.571	29.0346				amine catabolic process;amine metabolic process;arginine catabolic process;arginine catabolic process to glutamate;arginine catabolic process to succinate;arginine metabolic process;carboxylic acid catabolic process;carboxylic acid metabolic process;catabolic process;cellular amine metabolic process;cellular amino acid catabolic process;cellular amino acid metabolic process;cellular catabolic pro…	catalytic activity;oxidoreductase activity;oxidoreductase activity, acting on the aldehyde or oxo group of donors;oxidoreductase activity, acting on the aldehyde or oxo group of donors, NAD or NADP as acceptor;succinylglutamate-semialdehyde dehydrogenase activity		Arginine and proline metabolism	3D-structure;Argininemetabolism;Completeproteome;NAD;Oxidoreductase;Referenceproteome	ko00330	18	18	18	49.5	49.5	49.5	51.379	0	274.85	6812300000	737	O50174	O50174	141
30.8191	31.1174	31.1447	30.3755	30.9958	30.8382	30.853	30.8499	30.9336	30.7324	30.73				amine catabolic process;amine metabolic process;arginine catabolic process;arginine catabolic process to glutamate;arginine catabolic process to succinate;arginine metabolic process;carboxylic acid catabolic process;carboxylic acid metabolic process;catabolic process;cellular amine metabolic process;cellular amino acid catabolic process;cellular amino acid metabolic process;cellular catabolic pro…	catalytic activity;hydrolase activity;hydrolase activity, acting on carbon-nitrogen (but not peptide) bonds;hydrolase activity, acting on carbon-nitrogen (but not peptide) bonds, in linear amidines;N-succinylarginine dihydrolase activity		Arginine and proline metabolism	Argininemetabolism;Completeproteome;Hydrolase;Referenceproteome	ko00330	19	19	19	50.9	50.9	50.9	48.874	0	227.86	14334000000	881	O50175	O50175	142
29.6886	29.5263	29.5922	29.3398	29.8013	29.8185	29.7119	28.2198	28.3086	28.7549	NaN				amine catabolic process;amine metabolic process;arginine catabolic process;arginine catabolic process to glutamate;arginine catabolic process to succinate;arginine metabolic process;carboxylic acid catabolic process;carboxylic acid metabolic process;catabolic process;cellular amine metabolic process;cellular amino acid catabolic process;cellular amino acid metabolic process;cellular catabolic pro…	binding;catalytic activity;cation binding;hydrolase activity;hydrolase activity, acting on carbon-nitrogen (but not peptide) bonds;hydrolase activity, acting on carbon-nitrogen (but not peptide) bonds, in linear amides;hydrolase activity, acting on ester bonds;ion binding;metal ion binding;succinylglutamate desuccinylase activity;transition metal ion binding;zinc ion binding		Arginine and proline metabolism	Argininemetabolism;Completeproteome;Hydrolase;Metal-binding;Referenceproteome;Zinc	ko00330	15	15	15	51.8	51.8	51.8	36.908	0	59.664	9406400000	877	O50177	O50177	143
32.0167	32.2203	32.0946	32.4359	32.0054	31.9996	32.0128	32.2488	32.3029	32.1579	32.2483				biosynthetic process;cellular biosynthetic process;cellular metabolic process;cellular process;hydrogen sulfide biosynthetic process;hydrogen sulfide metabolic process;metabolic process;oxidation-reduction process;sulfate assimilation;sulfate reduction;sulfur compound biosynthetic process;sulfur compound metabolic process	adenyl nucleotide binding;adenyl ribonucleotide binding;adenylyltransferase activity;ATP binding;binding;catalytic activity;nucleotide binding;nucleotidyltransferase activity;purine nucleotide binding;purine ribonucleoside triphosphate binding;purine ribonucleotide binding;ribonucleotide binding;sulfate adenylyltransferase (ATP) activity;sulfate adenylyltransferase activity;transferase activity;t…		Purine metabolism;Selenocompound metabolism;Sulfur metabolism	ATP-binding;Completeproteome;Nucleotide-binding;Nucleotidyltransferase;Referenceproteome;Transferase	ko00230;ko00450;ko00920	20	20	20	68.9	68.9	68.9	35.478	0	323.31	48303000000	2455	O50273	O50273	144
33.5136	33.4437	33.3217	33.984	33.422	33.3881	33.4851	33.5574	33.5841	33.5149	33.6759				biosynthetic process;cell communication;cellular biosynthetic process;cellular metabolic process;cellular process;cellular response to external stimulus;cellular response to extracellular stimulus;cellular response to nutrient levels;cellular response to starvation;cellular response to stimulus;cellular response to stress;cellular response to sulfate starvation;hydrogen sulfide biosynthetic proce…	adenyl nucleotide binding;adenyl ribonucleotide binding;adenylylsulfate kinase activity;adenylyltransferase activity;ATP binding;binding;catalytic activity;GTP binding;GTPase activity;guanyl nucleotide binding;guanyl ribonucleotide binding;hydrolase activity;hydrolase activity, acting on acid anhydrides;hydrolase activity, acting on acid anhydrides, in phosphorus-containing anhydrides;kinase acti…		Purine metabolism;Selenocompound metabolism;Sulfur metabolism	ATP-binding;Completeproteome;GTP-binding;Kinase;Multifunctionalenzyme;Nucleotide-binding;Nucleotidyltransferase;Referenceproteome;Transferase	ko00230;ko00450;ko00920	40	40	40	70.9	70.9	70.9	69.268	0	323.31	128930000000	5226	O50274	O50274	145
35.4539	35.4531	35.4737	35.3459	35.2795	35.0732	35.2655	35.3199	35.3339	35.217	35.572				biosynthetic process;cellular biosynthetic process;cellular macromolecule biosynthetic process;cellular macromolecule metabolic process;cellular metabolic process;cellular process;cellular protein metabolic process;macromolecule biosynthetic process;macromolecule metabolic process;metabolic process;primary metabolic process;protein metabolic process;translation	binding;nucleic acid binding;RNA binding;rRNA binding;structural constituent of ribosome;structural molecule activity	cell part;intracellular organelle part;intracellular part;macromolecular complex;organelle part;ribonucleoprotein complex;small ribosomal subunit	Ribosome	Completeproteome;Referenceproteome;Ribonucleoprotein;Ribosomalprotein;RNA-binding;rRNA-binding	ko03010	28	28	28	74.8	74.8	74.8	23.277	0	323.31	496660000000	4801	O52759	O52759	146
35.4011	35.4103	35.3669	35.371	35.3549	35.2172	35.1677	35.3459	35.4412	35.3052	35.6003				biosynthetic process;cellular biosynthetic process;cellular macromolecule biosynthetic process;cellular macromolecule metabolic process;cellular metabolic process;cellular nitrogen compound metabolic process;cellular process;macromolecule biosynthetic process;macromolecule metabolic process;metabolic process;nitrogen compound metabolic process;nucleic acid metabolic process;nucleobase-containing …	binding;catalytic activity;DNA binding;DNA-directed RNA polymerase activity;nucleic acid binding;nucleotidyltransferase activity;RNA polymerase activity;transferase activity;transferase activity, transferring phosphorus-containing groups		Purine metabolism;Pyrimidine metabolism;RNA polymerase	Completeproteome;DNA-directedRNApolymerase;Nucleotidyltransferase;Referenceproteome;Transcription;Transferase	ko00230;ko00240;ko03020	37	37	37	82.6	82.6	82.6	36.649	0	323.31	454040000000	8038	O52760	O52760	147
33.835	33.7541	34.0542	33.4881	33.9538	33.8371	33.8363	33.994	33.7629	33.9043	34.016				biosynthetic process;cellular biosynthetic process;cellular macromolecule biosynthetic process;cellular macromolecule metabolic process;cellular metabolic process;cellular process;cellular protein metabolic process;macromolecule biosynthetic process;macromolecule metabolic process;metabolic process;primary metabolic process;protein metabolic process;translation	structural constituent of ribosome;structural molecule activity	cell part;cytoplasmic part;intracellular non-membrane-bounded organelle;intracellular organelle;intracellular part;macromolecular complex;non-membrane-bounded organelle;organelle;ribonucleoprotein complex;ribosome	Ribosome	Completeproteome;Referenceproteome;Ribonucleoprotein;Ribosomalprotein	ko03010	11	11	11	62.8	62.8	62.8	14.504	0	155.8	201930000000	3385	O52761	O52761	148
33.4285	33.5359	33.8288	31.8532	32.6748	32.4432	32.5112	32.1792	32.4062	32.6198	32.1688				catabolic process;cellular catabolic process;cellular metabolic process;cellular process;cellular response to chemical stimulus;cellular response to hydrogen peroxide;cellular response to oxidative stress;cellular response to reactive oxygen species;cellular response to stimulus;cellular response to stress;hydrogen peroxide catabolic process;hydrogen peroxide metabolic process;metabolic process;r…	antioxidant activity;binding;catalase activity;catalytic activity;cation binding;heme binding;ion binding;iron ion binding;metal ion binding;oxidoreductase activity;oxidoreductase activity, acting on peroxide as acceptor;peroxidase activity;tetrapyrrole binding;transition metal ion binding		Amyotrophic lateral sclerosis (ALS);Methane metabolism;Peroxisome;Tryptophan metabolism	3D-structure;Completeproteome;Directproteinsequencing;Heme;Hydrogenperoxide;Iron;Metal-binding;Oxidoreductase;Peroxidase;Referenceproteome	ko00380;ko00680;ko04146;ko05014	39	39	39	82.6	82.6	82.6	55.588	0	323.31	94411000000	4584	O52762	O52762	149
33.6191	33.6274	33.8335	33.7575	33.888	34.0466	33.7879	33.7734	33.5815	33.7885	33.558				biosynthetic process;carboxylic acid biosynthetic process;carboxylic acid metabolic process;cellular biosynthetic process;cellular ketone metabolic process;cellular lipid metabolic process;cellular metabolic process;cellular process;fatty acid biosynthetic process;fatty acid elongation;fatty acid metabolic process;lipid biosynthetic process;lipid metabolic process;metabolic process;monocarboxylic…	3-oxoacyl-[acyl-carrier-protein] reductase (NADPH) activity;binding;catalytic activity;coenzyme binding;cofactor binding;fatty acid synthase activity;NAD binding;NADP binding;nucleotide binding;oxidoreductase activity;oxidoreductase activity, acting on CH-OH group of donors;oxidoreductase activity, acting on the CH-OH group of donors, NAD or NADP as acceptor;transferase activity;transferase activ…		Biosynthesis of unsaturated fatty acids;Fatty acid biosynthesis	3D-structure;Completeproteome;Fattyacidbiosynthesis;Fattyacidmetabolism;Lipidbiosynthesis;Lipidmetabolism;NADP;Oxidoreductase;Referenceproteome	ko00061;ko01040	13	13	13	74.1	74.1	74.1	25.585	0	323.31	129430000000	2947	O54438	O54438	150
35.1634	35.1626	36.003	35.2261	35.4649	35.7623	35.5514	34.8907	34.7509	34.9801	34.5674					acyl carrier activity;substrate-specific transporter activity;transporter activity	cell part;cytoplasm;intracellular part		3D-structure;Completeproteome;Cytoplasm;Fattyacidbiosynthesis;Fattyacidmetabolism;Lipidbiosynthesis;Lipidmetabolism;Phosphopantetheine;Phosphoprotein;Referenceproteome		5	5	5	46.2	46.2	46.2	8.7406	0	155.64	316900000000	1259	O54439	O54439	151
26.1634	NaN	NaN	26.1943	NaN	NaN	26.642	NaN	25.8851	25.8142	26.0045				biosynthetic process;carbohydrate metabolic process;cellular biosynthetic process;cellular macromolecule biosynthetic process;cellular macromolecule metabolic process;cellular metabolic process;cellular nitrogen compound metabolic process;cellular process;macromolecule biosynthetic process;macromolecule metabolic process;metabolic process;nitrogen compound metabolic process;nucleic acid metabolic…	binding;carbohydrate binding;DNA binding;nucleic acid binding;nucleic acid binding transcription factor activity;sequence-specific DNA binding transcription factor activity			Completeproteome;DNA-binding;Referenceproteome;Repressor;Transcription;Transcriptionregulation		11	11	11	46.7	46.7	46.7	31.169	0	28.392	1059800000	106	O68281	O68281	152
26.1068	26.3447	26.2838	NaN	NaN	NaN	NaN	NaN	NaN	NaN	NaN				alcohol catabolic process;alcohol metabolic process;carbohydrate catabolic process;carbohydrate metabolic process;catabolic process;cellular carbohydrate catabolic process;cellular carbohydrate metabolic process;cellular metabolic process;cellular nitrogen compound metabolic process;cellular process;coenzyme metabolic process;cofactor metabolic process;glucose catabolic process;glucose metabolic …	binding;catalytic activity;coenzyme binding;cofactor binding;glucose-6-phosphate dehydrogenase activity;NADP binding;nucleotide binding;oxidoreductase activity;oxidoreductase activity, acting on CH-OH group of donors;oxidoreductase activity, acting on the CH-OH group of donors, NAD or NADP as acceptor		Glutathione metabolism;Pentose phosphate pathway	Carbohydratemetabolism;Completeproteome;Glucosemetabolism;NADP;Oxidoreductase;Referenceproteome	ko00030;ko00480	8	8	8	22.3	22.3	22.3	55.62	0	12.09	249110000	48	O68282	O68282	153
25.8617	26.5608	25.8941	NaN	24.6048	NaN	NaN	NaN	NaN	NaN	NaN					2-dehydro-3-deoxy-phosphogluconate aldolase activity;aldehyde-lyase activity;carbon-carbon lyase activity;catalytic activity;lyase activity		Arginine and proline metabolism;Glyoxylate and dicarboxylate metabolism;Pentose and glucuronate interconversions;Pentose phosphate pathway	Completeproteome;Lyase;Referenceproteome;Schiffbase	ko00030;ko00040;ko00330;ko00630	3	3	3	27.7	27.7	27.7	23.953	0	11.77	132070000	36	O68283	O68283	154
28.3412	NaN	28.7793	27.8508	NaN	28.6701	NaN	NaN	NaN	NaN	NaN								Completeproteome;Referenceproteome;Toxin		4	4	4	28.5	28.5	28.5	16	0	21.11	3975200000	209	O68560	O68560	155
30.2085	30.3061	30.2339	30.8174	30.4079	30.129	30.4007	31.0299	30.5948	30.4706	30.6767				cellular component assembly;cellular component assembly at cellular level;cellular component organization;cellular component organization at cellular level;cellular component organization or biogenesis;cellular component organization or biogenesis at cellular level;cellular localization;cellular macromolecule localization;cellular membrane organization;cellular process;cellular protein localizati…		cell outer membrane;cell part;external encapsulating structure part;membrane;outer membrane		Celloutermembrane;Completeproteome;Lipoprotein;Membrane;Palmitate;Referenceproteome;Signal		9	9	9	68.2	68.2	68.2	19.395	0	154.74	15748000000	950	O68562	O68562	156
NaN	NaN	NaN	NaN	NaN	NaN	NaN	NaN	NaN	NaN	NaN				aromatic compound biosynthetic process;biosynthetic process;cellular aromatic compound metabolic process;cellular biosynthetic process;cellular metabolic process;cellular nitrogen compound biosynthetic process;cellular nitrogen compound metabolic process;cellular process;coenzyme biosynthetic process;coenzyme metabolic process;cofactor biosynthetic process;cofactor metabolic process;heterocycle b…	binding;cation binding;GTP binding;guanyl nucleotide binding;guanyl ribonucleotide binding;ion binding;metal ion binding;nucleotide binding;purine nucleotide binding;purine ribonucleoside triphosphate binding;purine ribonucleotide binding;ribonucleotide binding	cell part;cytoplasm;intracellular part		Completeproteome;Cytoplasm;GTP-binding;Magnesium;Metal-binding;Molybdenumcofactorbiosynthesis;Nucleotide-binding;Referenceproteome;Transferase		2	2	2	15.2	15.2	15.2	21.87	0	16.297	384930000	47	O68799	O68799	157
35.08	35.2934	35.2526	35.2234	35.0564	35.0113	35.1824	35.601	35.64	35.4105	35.5914				cellular macromolecule metabolic process;cellular metabolic process;cellular nitrogen compound metabolic process;cellular process;macromolecule metabolic process;metabolic process;nitrogen compound metabolic process;nucleic acid metabolic process;nucleobase-containing compound metabolic process;primary metabolic process;RNA metabolic process	aminopeptidase activity;binding;catalytic activity;cation binding;exopeptidase activity;hydrolase activity;ion binding;manganese ion binding;metal ion binding;metalloexopeptidase activity;metallopeptidase activity;peptidase activity;peptidase activity, acting on L-amino acid peptides;transition metal ion binding	cell part;cytoplasm;intracellular part	Glutathione metabolism	Aminopeptidase;Completeproteome;Cytoplasm;Hydrolase;Manganese;Metal-binding;Protease;Referenceproteome	ko00480	57	57	57	83.4	83.4	83.4	52.331	0	323.31	569280000000	11347	O68822	O68822	158
NaN	NaN	NaN	NaN	NaN	NaN	NaN	NaN	NaN	NaN	NaN				biosynthetic process;cellular biosynthetic process;cellular macromolecule biosynthetic process;cellular macromolecule metabolic process;cellular metabolic process;cellular nitrogen compound metabolic process;cellular process;DNA metabolic process;DNA replication;macromolecule biosynthetic process;macromolecule metabolic process;metabolic process;nitrogen compound metabolic process;nucleic acid me…	binding;catalytic activity;DNA binding;DNA polymerase activity;DNA-directed DNA polymerase activity;nucleic acid binding;nucleotidyltransferase activity;transferase activity;transferase activity, transferring phosphorus-containing groups		DNA replication;Homologous recombination;Mismatch repair;Purine metabolism;Pyrimidine metabolism	Completeproteome;DNA-directedDNApolymerase;DNAreplication;Nucleotidyltransferase;Referenceproteome;Transferase	ko00230;ko00240;ko03030;ko03430;ko03440	3	3	3	40.1	40.1	40.1	16.141	0.001518	4.0999	308540000	17	O68823	O68823	159
NaN	28.0505	26.3439	28.7567	NaN	27.5957	27.6195	28.6583	28.8634	27.7708	28.5563					active transmembrane transporter activity;adenyl nucleotide binding;adenyl ribonucleotide binding;ATP binding;ATPase activity;ATPase activity, coupled;ATPase activity, coupled to movement of substances;ATPase activity, coupled to transmembrane movement of substances;binding;catalytic activity;cofactor transporter activity;heme transporter activity;heme-transporting ATPase activity;hydrolase activ…	ATP-binding cassette (ABC) transporter complex;cell part;macromolecular complex;membrane part;protein complex	ABC transporters	ATP-binding;Cellinnermembrane;Cellmembrane;Completeproteome;Hydrolase;Membrane;Nucleotide-binding;Referenceproteome;Transport	ko02010	11	11	11	72.9	72.9	72.9	27.524	0	93.501	4460400000	347	O68877	O68877	160
32.8407	32.9157	32.9386	32.8647	33.1498	32.8891	32.867	33.2891	33.1466	33.2908	33.1107				amine biosynthetic process;amine metabolic process;aspartate family amino acid biosynthetic process;aspartate family amino acid metabolic process;biosynthetic process;carboxylic acid biosynthetic process;carboxylic acid metabolic process;cellular amine metabolic process;cellular amino acid biosynthetic process;cellular amino acid metabolic process;cellular biosynthetic process;cellular ketone met…	adenyl nucleotide binding;adenyl ribonucleotide binding;amine binding;amino acid binding;amino acid kinase activity;aspartate kinase activity;ATP binding;binding;carboxylic acid binding;catalytic activity;kinase activity;nucleotide binding;phosphotransferase activity, carboxyl group as acceptor;purine nucleotide binding;purine ribonucleoside triphosphate binding;purine ribonucleotide binding;ribo…		Cysteine and methionine metabolism;Glycine, serine and threonine metabolism;Lysine biosynthesis	Amino-acidbiosynthesis;ATP-binding;Completeproteome;Diaminopimelatebiosynthesis;Kinase;Lysinebiosynthesis;Nucleotide-binding;Referenceproteome;Repeat;Transferase	ko00260;ko00270;ko00300	30	30	30	84.2	84.2	84.2	44.388	0	323.31	97644000000	3089	O69077	O69077	161
30.4567	30.3464	29.5035	29.1617	29.5335	29.6449	29.2997	NaN	28.9881	29.3931	30.4458				biological regulation;catabolic process;cellular catabolic process;cellular macromolecule catabolic process;cellular macromolecule metabolic process;cellular metabolic process;cellular nitrogen compound metabolic process;cellular process;macromolecule catabolic process;macromolecule metabolic process;metabolic process;mRNA catabolic process;mRNA metabolic process;nitrogen compound metabolic proce…	binding;nucleic acid binding;RNA binding		Two-component system	3D-structure;Completeproteome;Referenceproteome;RNA-binding	ko02020	3	3	3	42.6	42.6	42.6	6.9089	0	16	8555000000	157	O69078	O69078	162
30.727	30.2076	30.5694	NaN	NaN	NaN	29.0323	NaN	NaN	NaN	NaN				antibiotic biosynthetic process;antibiotic metabolic process;aromatic compound biosynthetic process;biosynthetic process;cellular aromatic compound metabolic process;cellular biosynthetic process;cellular metabolic process;cellular nitrogen compound biosynthetic process;cellular nitrogen compound metabolic process;cellular process;drug metabolic process;heterocycle biosynthetic process;heterocycl…				Antibioticbiosynthesis;Completeproteome;Referenceproteome;Virulence		11	3	3	63.6	26.5	26.5	18.888	0	79.603	4266400000	218	O69753	O69753	163
30.7803	30.8665	30.1459	NaN	NaN	26.7975	NaN	NaN	NaN	27.7052	NaN				antibiotic biosynthetic process;antibiotic metabolic process;aromatic compound biosynthetic process;biosynthetic process;cellular aromatic compound metabolic process;cellular biosynthetic process;cellular metabolic process;cellular nitrogen compound biosynthetic process;cellular nitrogen compound metabolic process;cellular process;drug metabolic process;heterocycle biosynthetic process;heterocycl…	catalytic activity;isomerase activity			Antibioticbiosynthesis;Completeproteome;Isomerase;Referenceproteome		11	11	11	66.2	66.2	66.2	30.342	0	153.36	4279900000	248	O69754	O69754	164
35.138	35.1781	35.006	34.9881	34.9363	34.9119	34.8709	34.8476	34.7418	34.8563	34.8683				biosynthetic process;cellular biosynthetic process;cellular macromolecule biosynthetic process;cellular macromolecule metabolic process;cellular metabolic process;cellular process;cellular protein metabolic process;macromolecule biosynthetic process;macromolecule metabolic process;metabolic process;primary metabolic process;protein metabolic process;translation	structural constituent of ribosome;structural molecule activity	cell part;intracellular organelle part;intracellular part;macromolecular complex;organelle part;ribonucleoprotein complex;small ribosomal subunit	Ribosome	Completeproteome;Referenceproteome;Ribonucleoprotein;Ribosomalprotein	ko03010	28	28	28	90.2	90.2	90.2	27.336	0	323.31	451590000000	9074	O82850	O82850	165
35.1331	34.9131	35.2506	34.6572	35.5217	35.5088	35.4331	35.1484	34.6377	35.1156	34.9424					binding;nucleic acid binding;RNA binding;translation elongation factor activity;translation factor activity, nucleic acid binding	cell part;cytoplasm;intracellular part		Completeproteome;Cytoplasm;Elongationfactor;Proteinbiosynthesis;Referenceproteome		35	35	35	84.1	84.1	84.1	30.653	0	323.31	357370000000	6884	O82851	O82851	166
31.3164	31.3362	31.3868	31.7167	31.6767	31.6142	31.7166	31.8389	31.7842	31.5606	31.627				biosynthetic process;cellular biosynthetic process;cellular metabolic process;cellular nitrogen compound biosynthetic process;cellular nitrogen compound metabolic process;cellular process;CTP biosynthetic process;CTP metabolic process;'de novo' CTP biosynthetic process;heterocycle biosynthetic process;heterocycle metabolic process;metabolic process;nitrogen compound metabolic process;nucleobase-c…	adenyl nucleotide binding;adenyl ribonucleotide binding;ATP binding;binding;catalytic activity;kinase activity;nucleobase-containing compound kinase activity;nucleotide binding;nucleotide kinase activity;phosphotransferase activity, phosphate group as acceptor;purine nucleotide binding;purine ribonucleoside triphosphate binding;purine ribonucleotide binding;ribonucleotide binding;transferase acti…	cell part;cytoplasm;intracellular part	Pyrimidine metabolism	ATP-binding;Completeproteome;Cytoplasm;Kinase;Nucleotide-binding;Pyrimidinebiosynthesis;Referenceproteome;Transferase	ko00240	11	11	11	48.2	48.2	48.2	26.272	0	136.16	38529000000	1608	O82852	O82852	167
32.6712	32.5875	33.284	31.8247	33.3525	33.4184	32.8858	32.2908	31.524	32.6675	31.6072				biosynthetic process;cellular biosynthetic process;cellular component disassembly;cellular component disassembly at cellular level;cellular component organization;cellular component organization at cellular level;cellular component organization or biogenesis;cellular component organization or biogenesis at cellular level;cellular macromolecular complex disassembly;cellular macromolecular complex …		cell part;cytoplasm;intracellular part		Completeproteome;Cytoplasm;Proteinbiosynthesis;Referenceproteome		20	20	20	74.6	74.6	74.6	20.485	0	323.31	57259000000	2195	O82853	O82853	168
29.2035	29.3277	29.4892	29.6632	28.9113	29.0187	28.9877	28.2947	28.6491	28.7581	28.0022				biological regulation;cellular macromolecule metabolic process;cellular metabolic process;cellular nitrogen compound metabolic process;cellular process;cellular protein metabolic process;charged-tRNA amino acid modification;conversion of methionyl-tRNA to N-formyl-methionyl-tRNA;macromolecule metabolic process;macromolecule modification;metabolic process;ncRNA metabolic process;ncRNA processing;n…	catalytic activity;hydroxymethyl-, formyl- and related transferase activity;methionyl-tRNA formyltransferase activity;methyltransferase activity;transferase activity;transferase activity, transferring one-carbon groups		Aminoacyl-tRNA biosynthesis;One carbon pool by folate	Completeproteome;Proteinbiosynthesis;Referenceproteome;Transferase	ko00670;ko00970	12	12	12	61.8	61.8	61.8	33.028	0	40.313	8560600000	616	O85732	O85732	169
NaN	NaN	NaN	NaN	25.3892	24.8432	NaN	NaN	NaN	25.133	NaN					binding;catalytic activity;cation binding;hydrolase activity;hydrolase activity, acting on acid anhydrides;hydrolase activity, acting on acid anhydrides, in phosphorus-containing anhydrides;ion binding;magnesium ion binding;manganese ion binding;metal ion binding;NAD+ diphosphatase activity;nucleotide diphosphatase activity;pyrophosphatase activity;transition metal ion binding;zinc ion binding		Nicotinate and nicotinamide metabolism;Peroxisome	Completeproteome;Hydrolase;Magnesium;Manganese;Metal-binding;NAD;Referenceproteome;Zinc	ko00760;ko04146	3	3	3	17.3	17.3	17.3	31.355	0	19.949	78637000	16	O86062	O86062	170
34.5522	34.5416	34.6544	34.6041	34.6472	34.4272	34.6252	34.5132	34.5381	34.6246	34.5935				amine biosynthetic process;amine metabolic process;biosynthetic process;branched chain family amino acid biosynthetic process;branched chain family amino acid metabolic process;carboxylic acid biosynthetic process;carboxylic acid metabolic process;cellular amine metabolic process;cellular amino acid biosynthetic process;cellular amino acid metabolic process;cellular biosynthetic process;cellular …	branched-chain-amino-acid transaminase activity;catalytic activity;L-isoleucine transaminase activity;L-leucine transaminase activity;L-valine transaminase activity;transaminase activity;transferase activity;transferase activity, transferring nitrogenous groups		Pantothenate and CoA biosynthesis;Valine, leucine and isoleucine biosynthesis;Valine, leucine and isoleucine degradation	Amino-acidbiosynthesis;Aminotransferase;Branched-chainaminoacidbiosynthesis;Completeproteome;Directproteinsequencing;Pyridoxalphosphate;Referenceproteome;Transferase	ko00280;ko00290;ko00770	23	23	23	67.8	67.8	67.8	34.084	0	323.31	295250000000	5253	O86428	O86428	171
NaN	NaN	NaN	25.5287	NaN	NaN	NaN	NaN	NaN	NaN	NaN				amine biosynthetic process;amine metabolic process;aspartate family amino acid biosynthetic process;aspartate family amino acid metabolic process;biosynthetic process;branched chain family amino acid biosynthetic process;branched chain family amino acid metabolic process;carboxylic acid biosynthetic process;carboxylic acid metabolic process;cellular amine metabolic process;cellular amino acid bio…	aspartate-semialdehyde dehydrogenase activity;binding;catalytic activity;coenzyme binding;cofactor binding;N-acetyl-gamma-glutamyl-phosphate reductase activity;NAD binding;NADP binding;nucleotide binding;oxidoreductase activity;oxidoreductase activity, acting on the aldehyde or oxo group of donors;oxidoreductase activity, acting on the aldehyde or oxo group of donors, NAD or NADP as acceptor	cell part;cytoplasm;intracellular part	Cysteine and methionine metabolism;Glycine, serine and threonine metabolism;Lysine biosynthesis	3D-structure;Completeproteome;Referenceproteome	ko00260;ko00270;ko00300	6	6	6	31.2	31.2	31.2	35.349	0	6.9873	212010000	27	O87014	O87014	172
NaN	NaN	26.1928	NaN	NaN	26.9922	27.0496	NaN	27.0284	NaN	NaN				cellular macromolecule metabolic process;cellular metabolic process;cellular nitrogen compound metabolic process;cellular process;macromolecule metabolic process;macromolecule modification;metabolic process;ncRNA metabolic process;ncRNA processing;nitrogen compound metabolic process;nucleic acid metabolic process;nucleobase-containing compound metabolic process;primary metabolic process;pseudouri…	binding;catalytic activity;intramolecular transferase activity;isomerase activity;nucleic acid binding;pseudouridine synthase activity;RNA binding			Completeproteome;Isomerase;Referenceproteome;tRNAprocessing		6	6	6	34	34	34	31.483	0	8.2224	1376200000	88	O87016	O87016	173
32.3387	32.6102	31.7946	32.4852	32.2616	32.2634	32.073	32.0123	31.8568	31.9454	31.884				chemotaxis;locomotion;response to chemical stimulus;response to external stimulus;response to stimulus;taxis	carboxylic ester hydrolase activity;catalytic activity;hydrolase activity;hydrolase activity, acting on ester bonds;molecular transducer activity;protein methylesterase activity;protein-glutamate methylesterase activity;signal transducer activity;two-component response regulator activity	cell part;cytoplasm;intracellular part	Bacterial chemotaxis;Two-component system	Chemotaxis;Completeproteome;Cytoplasm;Hydrolase;Phosphoprotein;Referenceproteome	ko02020;ko02030	19	19	19	72.3	72.3	72.3	39.004	0	323.31	59719000000	2524	O87125	O87125	174
31.3069	31.5309	30.8323	31.1706	30.8592	30.8389	30.7035	29.9021	30.4388	30.1715	30.595					carboxyl-O-methyltransferase activity;catalytic activity;methyltransferase activity;O-methyltransferase activity;protein carboxyl O-methyltransferase activity;protein methyltransferase activity;protein-glutamate O-methyltransferase activity;S-adenosylmethionine-dependent methyltransferase activity;transferase activity;transferase activity, transferring one-carbon groups		Bacterial chemotaxis;Two-component system	Completeproteome;Methyltransferase;Referenceproteome;S-adenosyl-L-methionine;Transferase	ko02020;ko02030	13	13	13	50.7	50.7	50.7	30.647	0	323.31	22819000000	1326	O87131	O87131	175
32.201	32.7379	32.0871	32.2847	31.7092	31.6214	31.9015	31.612	32.1098	32.1146	31.7504				metabolic process;oxidation-reduction process	binding;cation binding;electron carrier activity;heme binding;ion binding;iron ion binding;metal ion binding;tetrapyrrole binding;transition metal ion binding	cell part;periplasmic space		Completeproteome;Directproteinsequencing;Electrontransport;Heme;Iron;Metal-binding;Periplasm;Referenceproteome;Signal;Transport		7	7	7	41.3	41.3	41.3	20.734	0	310.91	51545000000	2474	P00106	P00106	176
27.4679	27.7262	28.3272	28.7497	NaN	NaN	NaN	28.8312	28.5709	27.6765	27.9246				metabolic process;oxidation-reduction process	binding;cation binding;copper ion binding;electron carrier activity;ion binding;metal ion binding;transition metal ion binding;zinc ion binding	cell part;periplasmic space		3D-structure;Completeproteome;Copper;Directproteinsequencing;Disulfidebond;Electrontransport;Metal-binding;Periplasm;Referenceproteome;Signal;Transport		8	8	8	60.1	60.1	60.1	16.008	0	48.005	4356900000	266	P00282	P00282	177
35.2696	35.4658	35.2654	34.8719	34.5433	34.5813	34.7853	35.5809	35.3346	35.1895	35.3622				biological adhesion;biological regulation;cell adhesion;cell motility;cell-cell adhesion;cellular component movement;cellular process;locomotion;regulation of biological process;regulation of calcium-mediated signaling;regulation of cellular process;regulation of response to stimulus;regulation of signal transduction;regulation of signaling;type IV pilus-dependent motility		cell part;cell projection;cell surface;cytoplasmic part;cytosol;intracellular part;pilus;type IV pilus	Two-component system	3D-structure;Completeproteome;Disulfidebond;Fimbrium;Methylation;Referenceproteome	ko02020	9	9	9	69.1	69.1	69.1	15.512	0	323.31	338210000000	2625	P04739	P04739	178
37.695	38.0824	37.4499	37.2902	37.4942	37.2049	37.4168	37.5867	37.2982	37.2648	38.2552				cellular component organization;cellular component organization at cellular level;cellular component organization or biogenesis;cellular component organization or biogenesis at cellular level;cellular macromolecule metabolic process;cellular metabolic process;cellular nitrogen compound metabolic process;cellular process;chromosome condensation;chromosome organization;DNA conformation change;DNA m…	binding;DNA binding;nucleic acid binding			Completeproteome;Directproteinsequencing;DNA-binding;DNAcondensation;Referenceproteome		10	10	10	74.4	74.4	74.4	9.0865	0	323.31	1963800000000	26586	P05384	P05384	179
30.0423	29.4823	29.8	29.236	29.4816	29.995	29.557	29.4667	29.243	29.5996	29.8027				amine biosynthetic process;amine metabolic process;aromatic amino acid family biosynthetic process;aromatic amino acid family metabolic process;aromatic compound biosynthetic process;biosynthetic process;carboxylic acid biosynthetic process;carboxylic acid metabolic process;cellular amine metabolic process;cellular amino acid biosynthetic process;cellular amino acid metabolic process;cellular aro…	binding;carbon-oxygen lyase activity;catalytic activity;cofactor binding;hydro-lyase activity;lyase activity;pyridoxal phosphate binding;tryptophan synthase activity;vitamin B6 binding;vitamin binding	cell part;chloroplast;cytoplasmic part;intracellular membrane-bounded organelle;intracellular organelle;intracellular part;membrane-bounded organelle;organelle;plastid	Glycine, serine and threonine metabolism;Phenylalanine, tyrosine and tryptophan biosynthesis	Amino-acidbiosynthesis;Aromaticaminoacidbiosynthesis;Completeproteome;Lyase;Referenceproteome;Tryptophanbiosynthesis	ko00260;ko00400	9	9	9	54.5	54.5	54.5	28.488	0	139.57	10903000000	719	P07344	P07344	180
30.9405	31.026	31.3001	31.2628	31.2451	31.3938	31.4721	31.5114	31.2932	31.3524	31.0859				amine biosynthetic process;amine metabolic process;aromatic amino acid family biosynthetic process;aromatic amino acid family metabolic process;aromatic compound biosynthetic process;biosynthetic process;carboxylic acid biosynthetic process;carboxylic acid metabolic process;cellular amine metabolic process;cellular amino acid biosynthetic process;cellular amino acid metabolic process;cellular aro…	binding;carbon-oxygen lyase activity;catalytic activity;cofactor binding;hydro-lyase activity;lyase activity;pyridoxal phosphate binding;tryptophan synthase activity;vitamin B6 binding;vitamin binding	cell part;cytoplasm;intracellular part	Glycine, serine and threonine metabolism;Phenylalanine, tyrosine and tryptophan biosynthesis	Amino-acidbiosynthesis;Aromaticaminoacidbiosynthesis;Completeproteome;Lyase;Pyridoxalphosphate;Referenceproteome;Tryptophanbiosynthesis	ko00260;ko00400	22	22	22	70.1	70.1	70.1	43.68	0	320.47	27097000000	1971	P07345	P07345	181
32.1254	32.0986	31.6453	32.4347	31.6611	31.5584	31.6241	31.2929	31.5762	31.5196	31.3102				cell communication;cellular macromolecule metabolic process;cellular metabolic process;cellular nitrogen compound metabolic process;cellular process;cellular response to external stimulus;cellular response to extracellular stimulus;cellular response to stimulus;cellular response to stress;DNA metabolic process;DNA recombination;DNA repair;macromolecule metabolic process;metabolic process;nitrogen…	adenyl nucleotide binding;adenyl ribonucleotide binding;ATP binding;ATPase activity;ATPase activity, coupled;binding;catalytic activity;damaged DNA binding;DNA binding;DNA-dependent ATPase activity;hydrolase activity;hydrolase activity, acting on acid anhydrides;hydrolase activity, acting on acid anhydrides, in phosphorus-containing anhydrides;nucleic acid binding;nucleoside-triphosphatase activi…	cell part;cytoplasm;intracellular part	Homologous recombination	ATP-binding;Completeproteome;Cytoplasm;DNA-binding;DNAdamage;DNArecombination;DNArepair;Nucleotide-binding;Referenceproteome;SOSresponse	ko03440	26	26	26	79.5	79.5	79.5	36.879	0	323.31	63057000000	2896	P08280	P08280	182
36.722	37.3489	37.0154	35.7143	35.9584	35.9476	35.6822	36.8571	36.9545	37.1087	37.081				amide biosynthetic process;amine biosynthetic process;amine catabolic process;amine metabolic process;arginine biosynthetic process;arginine catabolic process;arginine catabolic process to ornithine;arginine deiminase pathway;arginine metabolic process;biosynthetic process;carboxylic acid biosynthetic process;carboxylic acid catabolic process;carboxylic acid metabolic process;catabolic process;ce…	amine binding;amino acid binding;binding;carboxyl- or carbamoyltransferase activity;carboxylic acid binding;catalytic activity;ornithine carbamoyltransferase activity;transferase activity;transferase activity, transferring one-carbon groups	cell part;cytoplasm;intracellular part	Arginine and proline metabolism	3D-structure;Argininemetabolism;Completeproteome;Cytoplasm;Directproteinsequencing;Referenceproteome;Transferase	ko00330	40	40	40	91.1	91.1	91.1	38.108	0	323.31	1513000000000	13674	P08308	P08308	183
38.4464	38.3664	38.6179	38.7645	38.6783	38.6624	38.6435	38.6124	38.351	38.6581	38.3174					binding;catalytic activity;GTP binding;GTPase activity;guanyl nucleotide binding;guanyl ribonucleotide binding;hydrolase activity;hydrolase activity, acting on acid anhydrides;hydrolase activity, acting on acid anhydrides, in phosphorus-containing anhydrides;nucleic acid binding;nucleoside-triphosphatase activity;nucleotide binding;purine nucleotide binding;purine ribonucleoside triphosphate bind…	cell part;cytoplasm;intracellular part	Plant-pathogen interaction	Completeproteome;Cytoplasm;Elongationfactor;GTP-binding;Nucleotide-binding;Proteinbiosynthesis;Referenceproteome	ko04626	46	46	46	96.7	96.7	96.7	43.369	0	323.31	4973800000000	38862	P09591	P09591	184
NaN	NaN	NaN	NaN	NaN	NaN	NaN	NaN	NaN	NaN	NaN				biological regulation;cell redox homeostasis;cellular homeostasis;cellular process;homeostatic process;regulation of biological process;regulation of biological quality;regulation of cellular process	catalytic activity;disulfide oxidoreductase activity;oxidoreductase activity;oxidoreductase activity, acting on a sulfur group of donors;protein disulfide oxidoreductase activity	cell part;periplasmic space		3D-structure;Completeproteome;Disulfidebond;Periplasm;Redox-activecenter;Referenceproteome;Signal		4	4	4	22.3	22.3	22.3	23.375	0.0011411	4.2056	331270000	34	P0C2B2	P0C2B2	185
33.88	33.8718	33.8786	34.1232	33.978	33.845	34.0888	33.9776	33.9324	33.7816	33.763										40	40	40	69.6	69.6	69.6	78.292	0	323.31	175880000000	6726	P0DP44	P0DP44	186
27.0738	NaN	27.6064	NaN	26.6901	NaN	NaN	NaN	NaN	26.6808	NaN				biological regulation;biosynthetic process;carbon utilization;catabolic process;cellular biosynthetic process;cellular catabolic process;cellular macromolecule biosynthetic process;cellular macromolecule metabolic process;cellular metabolic process;cellular nitrogen compound metabolic process;cellular process;macromolecule biosynthetic process;macromolecule metabolic process;metabolic process;nit…	binding;nucleic acid binding;RNA binding			3D-structure;Completeproteome;Referenceproteome;Transcription;Transcriptionantitermination;Transcriptionregulation		2	2	2	8.2	8.2	8.2	21.903	0.0043573	2.8615	284220000	27	P10932	P10932	187
36.8579	36.9866	37.1796	37.1285	37.0632	36.278	37.0424	37.2237	36.881	37.0394	36.7051						cell outer membrane;cell part;external encapsulating structure part;membrane;outer membrane		Celloutermembrane;Completeproteome;Lipoprotein;Membrane;Palmitate;Referenceproteome;Signal		15	15	15	88	88	88	8.8348	0	323.31	2753100000000	15607	P11221	P11221	188
34.1291	34.0828	34.1486	33.8028	33.8704	34.288	34.484	34.735	34.3227	34.6977	34.4835				carbon utilization;catabolic process;cellular amide catabolic process;cellular amide metabolic process;cellular catabolic process;cellular metabolic process;cellular nitrogen compound catabolic process;cellular nitrogen compound metabolic process;cellular process;metabolic process;nitrogen compound metabolic process	amidase activity;catalytic activity;hydrolase activity;hydrolase activity, acting on carbon-nitrogen (but not peptide) bonds;hydrolase activity, acting on carbon-nitrogen (but not peptide) bonds, in linear amides		Aminobenzoate degradation;Arginine and proline metabolism;Cyanoamino acid metabolism;Phenylalanine metabolism;Styrene degradation;Tryptophan metabolism	3D-structure;Completeproteome;Directproteinsequencing;Hydrolase;Referenceproteome	ko00330;ko00360;ko00380;ko00460;ko00627;ko00643	25	25	25	65.9	65.9	65.9	38.494	0	323.31	166690000000	3474	P11436	P11436	189
NaN	NaN	NaN	NaN	NaN	NaN	NaN	NaN	NaN	NaN	NaN				amine biosynthetic process;amine metabolic process;aromatic amino acid family biosynthetic process;aromatic amino acid family metabolic process;aromatic compound biosynthetic process;biological regulation;biosynthetic process;carboxylic acid biosynthetic process;carboxylic acid metabolic process;cellular amine metabolic process;cellular amino acid biosynthetic process;cellular amino acid metaboli…	binding;DNA binding;nucleic acid binding;nucleic acid binding transcription factor activity;sequence-specific DNA binding transcription factor activity			Activator;Amino-acidbiosynthesis;Aromaticaminoacidbiosynthesis;Completeproteome;DNA-binding;Referenceproteome;Repressor;Transcription;Transcriptionregulation;Tryptophanbiosynthesis		3	3	3	14.9	14.9	14.9	32.253	0.00039262	5.3024	83601000	4	P11720	P11720	190
27.1952	26.6349	27.8113	28.0392	27.7761	27.707	27.8106	27.9199	28.2174	28.0329	27.5436				amine biosynthetic process;amine metabolic process;arginine biosynthetic process;arginine metabolic process;biosynthetic process;carboxylic acid biosynthetic process;carboxylic acid metabolic process;cellular amine metabolic process;cellular amino acid biosynthetic process;cellular amino acid metabolic process;cellular biosynthetic process;cellular ketone metabolic process;cellular metabolic proc…	amine binding;amino acid binding;binding;carboxyl- or carbamoyltransferase activity;carboxylic acid binding;catalytic activity;ornithine carbamoyltransferase activity;transferase activity;transferase activity, transferring one-carbon groups	cell part;cytoplasm;intracellular part	Arginine and proline metabolism	Amino-acidbiosynthesis;Argininebiosynthesis;Completeproteome;Cytoplasm;Directproteinsequencing;Referenceproteome;Transferase	ko00330	12	12	12	53.1	53.1	53.1	33.924	0	69.719	2815900000	283	P11724	P11724	191
38.5667	38.6187	38.5291	38.4749	38.006	37.973	38.0161	38.2944	38.0548	38.0905	38.0225				adhesion to host;adhesion to other organism involved in symbiotic interaction;biological adhesion;biological regulation;cellular process;establishment of localization;interaction with host;interspecies interaction between organisms;ion transport;multi-organism process;regulation of anatomical structure morphogenesis;regulation of biological process;regulation of biological quality;regulation of c…	binding;calcium ion binding;cation binding;channel activity;ion binding;metal ion binding;passive transmembrane transporter activity;porin activity;transmembrane transporter activity;transporter activity;wide pore channel activity	cell outer membrane;cell part;external encapsulating structure part;macromolecular complex;membrane;membrane part;outer membrane;pore complex;protein complex		Celloutermembrane;Cellshape;Completeproteome;Directproteinsequencing;Disulfidebond;Iontransport;Membrane;Porin;Referenceproteome;Repeat;Signal;Transmembrane;Transmembranebetastrand;Transport		45	45	45	75.4	75.4	75.4	37.639	0	323.31	5591200000000	83401	P13794	P13794	192
36.4283	36.8875	36.9746	35.1357	35.864	35.8342	35.6741	36.5823	36.7099	36.764	36.6124				amine biosynthetic process;amine catabolic process;amine metabolic process;arginine catabolic process;arginine catabolic process to ornithine;arginine deiminase pathway;arginine metabolic process;biosynthetic process;carboxylic acid biosynthetic process;carboxylic acid catabolic process;carboxylic acid metabolic process;catabolic process;cellular amine metabolic process;cellular amino acid biosyn…	arginine deiminase activity;catalytic activity;hydrolase activity;hydrolase activity, acting on carbon-nitrogen (but not peptide) bonds;hydrolase activity, acting on carbon-nitrogen (but not peptide) bonds, in linear amidines	cell part;cytoplasm;intracellular part	Arginine and proline metabolism	3D-structure;Argininemetabolism;Completeproteome;Cytoplasm;Directproteinsequencing;Hydrolase;Referenceproteome	ko00330	42	42	42	94	94	94	46.435	0	323.31	826690000000	8536	P13981	P13981	193
34.9156	35.1298	34.6689	33.6139	33.6921	33.593	33.469	34.3554	34.2086	34.3879	34.5339				amine catabolic process;amine metabolic process;arginine catabolic process;arginine deiminase pathway;arginine metabolic process;carbamoyl phosphate catabolic process;carbamoyl phosphate metabolic process;carboxylic acid catabolic process;carboxylic acid metabolic process;catabolic process;cellular amine metabolic process;cellular amino acid catabolic process;cellular amino acid metabolic process…	adenyl nucleotide binding;adenyl ribonucleotide binding;ATP binding;binding;carbamate kinase activity;catalytic activity;kinase activity;nucleotide binding;phosphotransferase activity, carboxyl group as acceptor;purine nucleotide binding;purine ribonucleoside triphosphate binding;purine ribonucleotide binding;ribonucleotide binding;transferase activity;transferase activity, transferring phosphoru…	cell part;cytoplasm;intracellular part	Arginine and proline metabolism;Nitrogen metabolism;Purine metabolism	Argininemetabolism;ATP-binding;Completeproteome;Cytoplasm;Kinase;Nucleotide-binding;Referenceproteome;Transferase	ko00230;ko00330;ko00910	23	23	23	64.5	64.5	64.5	33.08	0	284.36	208560000000	3646	P13982	P13982	194
35.5776	35.5013	35.6789	35.9551	35.5421	35.6141	35.682	35.8362	35.9227	35.7613	35.8027				acetyl-CoA catabolic process;acetyl-CoA metabolic process;carbohydrate metabolic process;catabolic process;cellular carbohydrate metabolic process;cellular catabolic process;cellular metabolic process;cellular process;coenzyme catabolic process;coenzyme metabolic process;cofactor catabolic process;cofactor metabolic process;metabolic process;primary metabolic process;tricarboxylic acid cycle	catalytic activity;citrate (Si)-synthase activity;transferase activity;transferase activity, transferring acyl groups;transferase activity, transferring acyl groups, acyl groups converted into alkyl on transfer	cell part;cytoplasmic part;intracellular part;macromolecular complex;protein complex;tricarboxylic acid cycle enzyme complex	Citrate cycle (TCA cycle);Glyoxylate and dicarboxylate metabolism	Allostericenzyme;Completeproteome;Referenceproteome;Transferase;Tricarboxylicacidcycle	ko00020;ko00630	33	33	33	90.9	90.9	90.9	47.694	0	323.31	705510000000	10340	P14165	P14165	195
NaN	NaN	NaN	28.7767	29.1713	NaN	NaN	NaN	30.1932	NaN	NaN					antioxidant activity;binding;catalytic activity;cation binding;cytochrome-c peroxidase activity;electron carrier activity;heme binding;ion binding;iron ion binding;metal ion binding;oxidoreductase activity;oxidoreductase activity, acting on peroxide as acceptor;peroxidase activity;tetrapyrrole binding;transition metal ion binding	cell part;periplasmic space		3D-structure;Completeproteome;Directproteinsequencing;Electrontransport;Heme;Iron;Metal-binding;Oxidoreductase;Periplasm;Peroxidase;Referenceproteome;Signal;Transport		2	2	2	8.4	8.4	8.4	37.403	0.0043732	2.9537	7274800000	33	P14532	P14532	196
NaN	NaN	NaN	NaN	NaN	NaN	NaN	NaN	NaN	NaN	NaN				multi-organism process;pathogenesis	binding;catalytic activity;cation binding;endopeptidase activity;hydrolase activity;ion binding;metal ion binding;metalloendopeptidase activity;metallopeptidase activity;peptidase activity;peptidase activity, acting on L-amino acid peptides	extracellular region		3D-structure;Autocatalyticcleavage;Calcium;Completeproteome;Directproteinsequencing;Disulfidebond;Hydrolase;Metal-binding;Metalloprotease;Protease;Referenceproteome;Secreted;Signal;Virulence;Zinc;Zymogen		19	19	19	45.6	45.6	45.6	53.686	0	225.3	6643800000	463	P14756	P14756	197
28.7742	29.1354	29.1334	29.0281	30.3038	29.9909	29.5224	29.2531	28.5202	29.659	29.0207				alginic acid biosynthetic process;alginic acid metabolic process;biological regulation;biosynthetic process;carbohydrate biosynthetic process;carbohydrate metabolic process;carboxylic acid metabolic process;cell wall macromolecule metabolic process;cell wall organization or biogenesis;cell wall polysaccharide metabolic process;cellular biosynthetic process;cellular carbohydrate biosynthetic proce…				Activator;Alginatebiosynthesis;Completeproteome;Referenceproteome;Transcription;Transcriptionregulation		4	4	4	38.1	38.1	38.1	18.011	0	37.761	6416400000	291	P15275	P15275	198
34.3758	34.3962	34.7153	34.8004	34.6701	34.623	34.735	34.7355	34.7722	34.5706	34.8646				alginic acid biosynthetic process;alginic acid metabolic process;biological regulation;biosynthetic process;carbohydrate biosynthetic process;carbohydrate metabolic process;carboxylic acid metabolic process;cell wall macromolecule metabolic process;cell wall organization or biogenesis;cell wall polysaccharide metabolic process;cellular biosynthetic process;cellular carbohydrate biosynthetic proce…	binding;DNA binding;nucleic acid binding			Activator;Alginatebiosynthesis;Completeproteome;DNA-binding;Referenceproteome;Repeat;Transcription;Transcriptionregulation		22	18	18	73.6	52	52	34.49	0	274.37	212030000000	1884	P15276;REV__P15276	P15276	199
27.2427	27.6127	27.5354	NaN	NaN	NaN	NaN	NaN	NaN	NaN	NaN				amine catabolic process;amine metabolic process;amine transport;amino acid transmembrane transport;amino acid transport;arginine catabolic process;arginine deiminase pathway;arginine metabolic process;carboxylic acid catabolic process;carboxylic acid metabolic process;carboxylic acid transport;catabolic process;cellular amine metabolic process;cellular amino acid catabolic process;cellular amino …	active transmembrane transporter activity;amine transmembrane transporter activity;amino acid transmembrane transporter activity;antiporter activity;arginine:ornithine antiporter activity;carboxylic acid transmembrane transporter activity;L-amino acid transmembrane transporter activity;organic acid transmembrane transporter activity;secondary active transmembrane transporter activity;solute:solut…	cell part;integral to membrane;integral to plasma membrane;intrinsic to membrane;intrinsic to plasma membrane;membrane part;plasma membrane part		Amino-acidtransport;Antiport;Cellinnermembrane;Cellmembrane;Completeproteome;Membrane;Referenceproteome;Transmembrane;Transmembranehelix;Transport		2	2	2	4.6	4.6	4.6	52.026	0	17.333	558240000	55	P18275	P18275	200
31.5013	31.5189	31.1319	32.2691	32.1516	32.2002	32.024	31.7538	31.4874	31.8681	31.5854				amine biosynthetic process;amine metabolic process;aspartate family amino acid biosynthetic process;aspartate family amino acid metabolic process;biosynthetic process;carboxylic acid biosynthetic process;carboxylic acid metabolic process;cellular amine metabolic process;cellular amino acid biosynthetic process;cellular amino acid metabolic process;cellular biosynthetic process;cellular ketone met…	binding;carbon-carbon lyase activity;carboxy-lyase activity;catalytic activity;cofactor binding;diaminopimelate decarboxylase activity;lyase activity;pyridoxal phosphate binding;vitamin B6 binding;vitamin binding		Lysine biosynthesis	Amino-acidbiosynthesis;Completeproteome;Decarboxylase;Lyase;Lysinebiosynthesis;Pyridoxalphosphate;Referenceproteome	ko00300	32	32	32	83.1	83.1	83.1	45.49	0	323.31	46404000000	2065	P19572	P19572	201
27.1806	27.4742	26.0675	29.3089	29.0368	28.8968	29.2825	28.8336	28.5151	28.9291	28.973				amine biosynthetic process;amine metabolic process;aromatic amino acid family biosynthetic process;aromatic amino acid family metabolic process;aromatic compound biosynthetic process;biosynthetic process;carboxylic acid biosynthetic process;carboxylic acid metabolic process;cellular amine metabolic process;cellular amino acid biosynthetic process;cellular amino acid metabolic process;cellular aro…	anthranilate phosphoribosyltransferase activity;binding;catalytic activity;cation binding;ion binding;magnesium ion binding;metal ion binding;transferase activity;transferase activity, transferring glycosyl groups;transferase activity, transferring pentosyl groups		Phenylalanine, tyrosine and tryptophan biosynthesis	Amino-acidbiosynthesis;Aromaticaminoacidbiosynthesis;Completeproteome;Glycosyltransferase;Magnesium;Metal-binding;Referenceproteome;Transferase;Tryptophanbiosynthesis	ko00400	13	13	13	57.6	57.6	57.6	37.383	0	256.83	6754100000	597	P20574	P20574	202
28.7916	28.7568	28.1404	28.5549	28.6328	29.0673	28.7762	NaN	27.3899	27.9329	27.8054				amine biosynthetic process;amine metabolic process;aromatic amino acid family biosynthetic process;aromatic amino acid family metabolic process;aromatic compound biosynthetic process;biosynthetic process;carboxylic acid biosynthetic process;carboxylic acid metabolic process;cellular amine metabolic process;cellular amino acid biosynthetic process;cellular amino acid metabolic process;cellular aro…	anthranilate synthase activity;carbon-carbon lyase activity;catalytic activity;lyase activity;oxo-acid-lyase activity		Phenylalanine, tyrosine and tryptophan biosynthesis	Amino-acidbiosynthesis;Aromaticaminoacidbiosynthesis;Completeproteome;Glutamineamidotransferase;Lyase;Referenceproteome;Tryptophanbiosynthesis	ko00400	4	4	4	41.3	41.3	41.3	22.046	0	158.66	4567000000	404	P20576	P20576	203
29.1846	28.997	29.7872	29.5385	29.9548	29.9474	29.7504	29.0457	28.5536	29.4146	28.5388				amine biosynthetic process;amine metabolic process;aromatic amino acid family biosynthetic process;aromatic amino acid family metabolic process;aromatic compound biosynthetic process;biosynthetic process;carboxylic acid biosynthetic process;carboxylic acid metabolic process;cellular amine metabolic process;cellular amino acid biosynthetic process;cellular amino acid metabolic process;cellular aro…	carbon-carbon lyase activity;carboxy-lyase activity;catalytic activity;indole-3-glycerol-phosphate synthase activity;lyase activity		Phenylalanine, tyrosine and tryptophan biosynthesis	Amino-acidbiosynthesis;Aromaticaminoacidbiosynthesis;Completeproteome;Decarboxylase;Lyase;Referenceproteome;Tryptophanbiosynthesis	ko00400	12	12	12	48.2	48.2	48.2	30.347	0	90.335	8357900000	669	P20577	P20577	204
30.8684	31.0359	30.6419	31.2625	31.5044	31.4937	31.5497	31.2349	31.3041	31.3254	31.4481				amine biosynthetic process;amine metabolic process;aromatic amino acid family biosynthetic process;aromatic amino acid family metabolic process;aromatic compound biosynthetic process;biosynthetic process;carboxylic acid biosynthetic process;carboxylic acid metabolic process;cellular amine metabolic process;cellular amino acid biosynthetic process;cellular amino acid metabolic process;cellular aro…	anthranilate synthase activity;binding;carbon-carbon lyase activity;catalytic activity;cation binding;ion binding;lyase activity;metal ion binding;oxo-acid-lyase activity		Phenylalanine, tyrosine and tryptophan biosynthesis	Amino-acidbiosynthesis;Aromaticaminoacidbiosynthesis;Completeproteome;Lyase;Magnesium;Metal-binding;Referenceproteome;Tryptophanbiosynthesis	ko00400	30	30	29	72.2	72.2	70.7	54.555	0	323.31	25818000000	1889	P20580	P20580	205
28.4589	28.803	28.6876	NaN	NaN	NaN	NaN	NaN	NaN	NaN	NaN								3D-structure;Completeproteome;Referenceproteome		7	7	7	32.9	32.9	32.9	34.306	0	30.43	987200000	81	P20581	P20581	206
28.8226	29.0919	28.3556	NaN	NaN	NaN	NaN	NaN	NaN	NaN	NaN				biosynthetic process;carboxylic acid biosynthetic process;carboxylic acid metabolic process;cellular biosynthetic process;cellular ketone metabolic process;cellular lipid metabolic process;cellular metabolic process;cellular process;fatty acid biosynthetic process;fatty acid metabolic process;lipid biosynthetic process;lipid metabolic process;metabolic process;monocarboxylic acid metabolic proces…	3-oxoacyl-[acyl-carrier-protein] synthase activity;catalytic activity;fatty acid synthase activity;transferase activity;transferase activity, transferring acyl groups;transferase activity, transferring acyl groups other than amino-acyl groups	cell part;cytoplasm;intracellular part	Fatty acid biosynthesis	3D-structure;Acyltransferase;Completeproteome;Cytoplasm;Referenceproteome;Transferase	ko00061	9	9	9	32	32	32	36.378	0	80.566	1301300000	136	P20582	P20582	207
29.6126	NaN	NaN	27.9697	NaN	27.2665	NaN	28.9829	27.9401	NaN	28.6047				amine transport;amino acid transport;branched-chain aliphatic amino acid transport;carboxylic acid transport;establishment of localization;nitrogen compound transport;organic acid transport;organic substance transport;transport		cell part;external encapsulating structure part;outer membrane-bounded periplasmic space;periplasmic space	ABC transporters	Amino-acidtransport;Completeproteome;Directproteinsequencing;Disulfidebond;Periplasm;Referenceproteome;Signal;Transport	ko02010	19	19	19	59.2	59.2	59.2	39.769	0	311.1	13321000000	651	P21175	P21175	208
NaN	NaN	NaN	NaN	NaN	NaN	NaN	NaN	NaN	NaN	NaN				amine transport;amino acid transport;carboxylic acid transport;establishment of localization;nitrogen compound transport;organic acid transport;organic substance transport;transport	transporter activity	cell part;integral to membrane;intrinsic to membrane;membrane;membrane part;plasma membrane	ABC transporters	Amino-acidtransport;Cellinnermembrane;Cellmembrane;Completeproteome;Membrane;Referenceproteome;Transmembrane;Transmembranehelix;Transport	ko02010	5	5	5	16.3	16.3	16.3	45.561	0	7.0785	533320000	35	P21628	P21628	209
28.3742	28.7274	29.279	30.24	29.4274	29.9255	29.9937	30.1292	30.2477	29.7326	30.2733				amine transport;amino acid transport;carboxylic acid transport;establishment of localization;nitrogen compound transport;organic acid transport;organic substance transport;transport	adenyl nucleotide binding;adenyl ribonucleotide binding;ATP binding;ATPase activity;binding;catalytic activity;hydrolase activity;hydrolase activity, acting on acid anhydrides;hydrolase activity, acting on acid anhydrides, in phosphorus-containing anhydrides;nucleoside-triphosphatase activity;nucleotide binding;purine nucleotide binding;purine ribonucleoside triphosphate binding;purine ribonucleo…	cell part;membrane;plasma membrane	ABC transporters	Amino-acidtransport;ATP-binding;Cellinnermembrane;Cellmembrane;Completeproteome;Membrane;Nucleotide-binding;Referenceproteome;Transport	ko02010	11	11	11	62	62	62	28.283	0	114.75	11683000000	677	P21629	P21629	210
28.9224	29.4296	29.3584	30.1977	29.3321	29.5671	29.9644	30.0341	29.9235	29.669	30.1781					active transmembrane transporter activity;adenyl nucleotide binding;adenyl ribonucleotide binding;amine transmembrane transporter activity;amino acid transmembrane transporter activity;ATP binding;ATPase activity;binding;branched-chain aliphatic amino acid transmembrane transporter activity;carboxylic acid transmembrane transporter activity;catalytic activity;hydrolase activity;hydrolase activity…	cell part;membrane;plasma membrane	ABC transporters	Amino-acidtransport;ATP-binding;Cellinnermembrane;Cellmembrane;Completeproteome;Membrane;Nucleotide-binding;Referenceproteome;Transport	ko02010	10	10	10	57.5	57.5	57.5	25.591	0	213.08	9431300000	767	P21630	P21630	211
30.1452	29.7635	30.0173	30.5823	30.1341	30.7078	30.6939	30.0453	29.6916	29.9719	29.5168				amine biosynthetic process;amine metabolic process;biosynthetic process;carboxylic acid biosynthetic process;carboxylic acid metabolic process;cellular amine metabolic process;cellular amino acid biosynthetic process;cellular amino acid metabolic process;cellular biosynthetic process;cellular ketone metabolic process;cellular metabolic process;cellular nitrogen compound biosynthetic process;cellu…	catalytic activity;oxidoreductase activity;oxidoreductase activity, acting on the CH-NH group of donors;oxidoreductase activity, acting on the CH-NH group of donors, NAD or NADP as acceptor;pyrroline-5-carboxylate reductase activity	cell part;cytoplasm;intracellular part	Arginine and proline metabolism	Amino-acidbiosynthesis;Completeproteome;Cytoplasm;Directproteinsequencing;NADP;Oxidoreductase;Prolinebiosynthesis;Referenceproteome	ko00330	7	7	7	35.5	35.5	35.5	28.094	0	265.61	17653000000	939	P22008	P22008	212
31.4217	31.8006	31.4094	30.5493	31.0313	31.0198	31.409	30.1487	30.3364	30.7844	30.4746				amine biosynthetic process;amine metabolic process;arginine biosynthetic process;arginine metabolic process;biosynthetic process;carboxylic acid biosynthetic process;carboxylic acid metabolic process;cellular amine metabolic process;cellular amino acid biosynthetic process;cellular amino acid metabolic process;cellular biosynthetic process;cellular ketone metabolic process;cellular metabolic proc…	acetyl-CoA:L-glutamate N-acetyltransferase activity;acetyltransferase activity;binding;catalytic activity;glutamate N-acetyltransferase activity;identical protein binding;N-acetyltransferase activity;N-acyltransferase activity;protein binding;transferase activity;transferase activity, transferring acyl groups;transferase activity, transferring acyl groups other than amino-acyl groups	cell part;cytoplasm;intracellular part	Arginine and proline metabolism	Acyltransferase;Amino-acidbiosynthesis;Argininebiosynthesis;Completeproteome;Cytoplasm;Referenceproteome;Transferase	ko00330	29	29	29	68.5	68.5	68.5	47.858	0	323.31	22080000000	1276	P22567	P22567	213
29.9341	29.6296	29.8432	30.1853	29.7569	29.9627	30.2697	30.4303	30.2715	30.3242	30.2497				cell motility;cell projection assembly;cell projection organization;cellular component assembly;cellular component assembly at cellular level;cellular component movement;cellular component organization;cellular component organization at cellular level;cellular component organization or biogenesis;cellular component organization or biogenesis at cellular level;cellular process;locomotion;pilus ass…	adenyl nucleotide binding;adenyl ribonucleotide binding;ATP binding;binding;nucleotide binding;protein transporter activity;purine nucleotide binding;purine ribonucleoside triphosphate binding;purine ribonucleotide binding;ribonucleotide binding;substrate-specific transporter activity;transporter activity	cell part;cytoplasm;intracellular part		ATP-binding;Completeproteome;Cytoplasm;Fimbriumbiogenesis;Nucleotide-binding;Proteintransport;Referenceproteome;Transport		23	23	23	51.8	51.8	51.8	62.327	0	323.31	11790000000	996	P22608	P22608	214
28.6333	28.9274	28.5267	28.7952	28.8401	29.0809	29.0272	28.6665	28.9989	28.7861	28.6934				cellular process;establishment of localization;establishment of localization in cell;establishment of protein localization;protein secretion;protein transport;secretion;secretion by cell;transport		cell part;integral to membrane;intrinsic to membrane;membrane;membrane part;plasma membrane		Cellinnermembrane;Cellmembrane;Completeproteome;Fimbriumbiogenesis;Membrane;Proteintransport;Referenceproteome;Transmembrane;Transmembranehelix;Transport		8	8	8	35.6	35.6	35.6	40.887	0	65.526	4243700000	340	P22609	P22609	215
26.9412	NaN	NaN	NaN	NaN	NaN	NaN	NaN	NaN	NaN	NaN					aspartic-type endopeptidase activity;aspartic-type peptidase activity;catalytic activity;endopeptidase activity;hydrolase activity;methyltransferase activity;peptidase activity;peptidase activity, acting on L-amino acid peptides;transferase activity;transferase activity, transferring one-carbon groups	cell part;integral to membrane;intrinsic to membrane;membrane;membrane part;plasma membrane		Cellinnermembrane;Cellmembrane;Completeproteome;Hydrolase;Membrane;Methyltransferase;Multifunctionalenzyme;Protease;Referenceproteome;S-adenosyl-L-methionine;Transferase;Transmembrane;Transmembranehelix		2	2	2	6.6	6.6	6.6	31.87	0	12.366	308810000	40	P22610	P22610	216
32.1292	31.7943	32.268	32.4982	32.5679	32.6027	32.6012	32.5269	32.3989	32.4233	32.3906				biological regulation;cell redox homeostasis;cellular homeostasis;cellular process;homeostatic process;regulation of biological process;regulation of biological quality;regulation of cellular process	antioxidant activity;binding;catalytic activity;coenzyme binding;cofactor binding;disulfide oxidoreductase activity;flavin adenine dinucleotide binding;glutathione disulfide oxidoreductase activity;glutathione-disulfide reductase activity;oxidoreductase activity;oxidoreductase activity, acting on a sulfur group of donors;oxidoreductase activity, acting on a sulfur group of donors, NAD or NADP as …	cell part;cytoplasm;intracellular part	Glutathione metabolism	Completeproteome;Cytoplasm;Disulfidebond;FAD;Flavoprotein;NADP;Oxidoreductase;Redox-activecenter;Referenceproteome	ko00480	30	30	30	76.5	76.5	76.5	49.237	0	226.91	59834000000	2615	P23189	P23189	217
25.5908	NaN	26.7903	NaN	26.1983	NaN	25.6198	NaN	NaN	NaN	NaN								Completeproteome;Referenceproteome		3	3	3	31.4	31.4	31.4	15.373	0	10.553	197580000	21	P23205	P23205	218
NaN	NaN	NaN	25.5075	26.7753	NaN	26.0788	NaN	NaN	NaN	26.4436				anion transport;bacterial-type flagellar cell motility;bacterial-type flagellar swarming motility;biological regulation;biosynthetic process;cell motility;cellular biosynthetic process;cellular component movement;cellular macromolecule biosynthetic process;cellular macromolecule metabolic process;cellular metabolic process;cellular nitrogen compound metabolic process;cellular process;ciliary or f…	binding;DNA binding;molecular transducer activity;nucleic acid binding;signal transducer activity;two-component response regulator activity	cell part;cytoplasm;intracellular part	Two-component system	Activator;Completeproteome;Cytoplasm;DNA-binding;Phosphatetransport;Phosphoprotein;Referenceproteome;Transcription;Transcriptionregulation;Transport;Two-componentregulatorysystem	ko02020	4	4	4	28.4	28.4	28.4	25.711	0	13.539	652360000	80	P23620	P23620	219
NaN	NaN	NaN	NaN	NaN	NaN	NaN	NaN	25.5408	NaN	NaN				anion transport;biological regulation;establishment of localization;inorganic anion transport;ion transport;phosphate ion transport;regulation of biological process;regulation of biosynthetic process;regulation of cellular biosynthetic process;regulation of cellular macromolecule biosynthetic process;regulation of cellular metabolic process;regulation of cellular process;regulation of gene expres…	adenyl nucleotide binding;adenyl ribonucleotide binding;ATP binding;binding;catalytic activity;kinase activity;molecular transducer activity;nucleotide binding;phosphotransferase activity, alcohol group as acceptor;phosphotransferase activity, nitrogenous group as acceptor;protein histidine kinase activity;protein kinase activity;purine nucleotide binding;purine ribonucleoside triphosphate bindin…	cell part;integral to membrane;intrinsic to membrane;membrane;membrane part;plasma membrane	Two-component system	ATP-binding;Cellmembrane;Completeproteome;Kinase;Membrane;Nucleotide-binding;Phosphatetransport;Phosphoprotein;Referenceproteome;Transferase;Transmembrane;Transmembranehelix;Transport;Two-componentregulatorysystem	ko02020	4	4	4	13.5	13.5	13.5	50.119	0	21.377	65781000	11	P23621	P23621	220
30.3803	30.2619	29.9427	30.5434	30.3057	30.2559	29.9424	29.3148	29.7049	29.7417	29.2547				alginic acid biosynthetic process;alginic acid metabolic process;biological regulation;biosynthetic process;carbohydrate biosynthetic process;carbohydrate metabolic process;carboxylic acid metabolic process;cell wall macromolecule metabolic process;cell wall organization or biogenesis;cell wall polysaccharide metabolic process;cellular biosynthetic process;cellular carbohydrate biosynthetic proce…	adenyl nucleotide binding;adenyl ribonucleotide binding;ATP binding;binding;catalytic activity;DNA binding;kinase activity;molecular transducer activity;nucleic acid binding;nucleic acid binding transcription factor activity;nucleotide binding;phosphotransferase activity, alcohol group as acceptor;phosphotransferase activity, nitrogenous group as acceptor;protein histidine kinase activity;protein…		Two-component system	Activator;Alginatebiosynthesis;ATP-binding;Completeproteome;DNA-binding;Nucleotide-binding;Phosphoprotein;Referenceproteome;Transcription;Transcriptionregulation;Two-componentregulatorysystem	ko02020	17	17	17	49.9	49.9	49.9	49.323	0	251.65	13416000000	1013	P23747	P23747	221
31.6108	31.3274	31.6959	31.2373	31.9871	31.9598	31.7059	31.331	30.6073	31.69	30.5186				biological regulation;biosynthetic process;cellular biosynthetic process;cellular macromolecule biosynthetic process;cellular macromolecule metabolic process;cellular metabolic process;cellular nitrogen compound biosynthetic process;cellular nitrogen compound metabolic process;cellular process;cyanide biosynthetic process;cyanide metabolic process;macromolecule biosynthetic process;macromolecule …	binding;DNA binding;nucleic acid binding;nucleic acid binding transcription factor activity;regulatory region DNA binding;regulatory region nucleic acid binding;sequence-specific DNA binding transcription factor activity;transcription regulatory region DNA binding	cell part;intracellular		Activator;Completeproteome;DNA-binding;Iron;Referenceproteome;Transcription;Transcriptionregulation		11	11	11	47.1	47.1	47.1	27.129	0	287.8	39054000000	2014	P23926	P23926	222
NaN	NaN	NaN	27.7712	31.2291	30.7445	29.1573	29.4823	28.9804	31.059	28.2047					binding;catalytic activity;cation binding;electron carrier activity;heme binding;hydroxylamine reductase activity;ion binding;iron ion binding;metal ion binding;nitrite reductase (NO-forming) activity;oxidoreductase activity;oxidoreductase activity, acting on other nitrogenous compounds as donors;oxidoreductase activity, acting on other nitrogenous compounds as donors, cytochrome as acceptor;tetr…	cell part;periplasmic space	Nitrogen metabolism	3D-structure;Completeproteome;Directproteinsequencing;Electrontransport;Heme;Iron;Metal-binding;Oxidoreductase;Periplasm;Referenceproteome;Signal;Transport	ko00910	26	26	26	57	57	57	62.653	0	167.91	7121400000	658	P24474	P24474	223
31.6153	31.5879	31.4876	31.2766	31.6193	31.5095	31.5576	31.3151	31.2826	31.5601	31.553				cell motility;cell projection organization;cellular component movement;cellular component organization;cellular component organization at cellular level;cellular component organization or biogenesis;cellular component organization or biogenesis at cellular level;cellular process;establishment of localization;locomotion;pilus organization;pilus retraction;transport;type IV pilus-dependent motility	adenyl nucleotide binding;adenyl ribonucleotide binding;ATP binding;binding;nucleotide binding;purine nucleotide binding;purine ribonucleoside triphosphate binding;purine ribonucleotide binding;ribonucleotide binding	cell part;cell projection;cytoplasm;intracellular part;pilus;type IV pilus		3D-structure;ATP-binding;Completeproteome;Cytoplasm;Fimbriumbiogenesis;Nucleotide-binding;Referenceproteome;Transport		20	20	20	61.6	61.6	61.6	38.02	0	323.31	33939000000	2057	P24559	P24559	224
28.0432	27.5905	28.6299	NaN	28.258	28.4414	28.5923	27.5168	26.9801	28.128	27.3772								Completeproteome;Pyridoxalphosphate;Referenceproteome		5	5	5	27.8	27.8	27.8	24.505	0	54.983	1867700000	135	P24562	P24562	225
NaN	NaN	24.3399	NaN	NaN	NaN	NaN	NaN	NaN	NaN	NaN				cellular process;establishment of localization;establishment of localization in cell;establishment of protein localization;extracellular transport;protein secretion;protein secretion by the type II secretion system;protein transmembrane transport;protein transport;secretion;secretion by cell;transmembrane transport;transport		cell part;integral to membrane;intrinsic to membrane;membrane;membrane part;plasma membrane	Bacterial secretion system	Cellinnermembrane;Cellmembrane;Completeproteome;Membrane;Proteintransport;Referenceproteome;Transmembrane;Transmembranehelix;Transport	ko03070	3	3	3	30.5	30.5	30.5	19.265	0.0078684	2.3805	37727000	2	P25061	P25061	226
30.3785	30.7332	30.0132	NaN	NaN	NaN	NaN	NaN	NaN	NaN	NaN				biological regulation;biosynthetic process;cellular biosynthetic process;cellular macromolecule biosynthetic process;cellular macromolecule metabolic process;cellular metabolic process;cellular nitrogen compound metabolic process;cellular process;homeostasis of number of cells;homeostasis of number of cells in a free-living population;homeostatic process;macromolecule biosynthetic process;macromo…	binding;DNA binding;nucleic acid binding;nucleic acid binding transcription factor activity;sequence-specific DNA binding transcription factor activity			3D-structure;Activator;Completeproteome;DNA-binding;Quorumsensing;Referenceproteome;Transcription;Transcriptionregulation		10	10	10	60.7	60.7	60.7	26.618	0	82.422	4200200000	260	P25084	P25084	227
NaN	NaN	NaN	NaN	NaN	NaN	NaN	NaN	NaN	NaN	NaN						cell part;integral to membrane;intrinsic to membrane;membrane;membrane part;plasma membrane		Cellmembrane;Completeproteome;Membrane;Referenceproteome;Transmembrane;Transmembranehelix		2	2	2	15.7	15.7	15.7	21.745	0	12.684	2806200000	126	P25254	P25254	228
33.4318	33.403	33.3837	33.0284	33.1841	33.061	33.1645	33.1474	32.9486	32.7977	33.157				alginic acid biosynthetic process;alginic acid metabolic process;biological regulation;biosynthetic process;carbohydrate biosynthetic process;carbohydrate metabolic process;carboxylic acid metabolic process;cell wall macromolecule metabolic process;cell wall organization or biogenesis;cell wall polysaccharide metabolic process;cellular biosynthetic process;cellular carbohydrate biosynthetic proce…	binding;DNA binding;nucleic acid binding		Two-component system	Activator;Alginatebiosynthesis;Completeproteome;DNA-binding;Phosphoprotein;Referenceproteome;Transcription;Transcriptionregulation;Two-componentregulatorysystem	ko02020	18	18	18	77.4	77.4	77.4	27.608	0	288.06	108090000000	3042	P26275	P26275	229
32.6054	32.3506	32.5359	32.5046	32.8286	32.9416	32.7636	32.6025	32.3369	32.6489	32.5379				alcohol biosynthetic process;alcohol metabolic process;alginic acid biosynthetic process;alginic acid metabolic process;biosynthetic process;carbohydrate biosynthetic process;carbohydrate metabolic process;carboxylic acid metabolic process;cell wall macromolecule metabolic process;cell wall organization or biogenesis;cell wall polysaccharide metabolic process;cellular biosynthetic process;cellula…	binding;catalytic activity;cation binding;intramolecular transferase activity;intramolecular transferase activity, phosphotransferases;ion binding;isomerase activity;magnesium ion binding;metal ion binding;phosphoglucomutase activity;phosphomannomutase activity	cell part;cytoplasmic part;cytosol;intracellular part		3D-structure;Alginatebiosynthesis;Completeproteome;Directproteinsequencing;Isomerase;Lipopolysaccharidebiosynthesis;Magnesium;Metal-binding;Multifunctionalenzyme;Phosphoprotein;Referenceproteome;Virulence		28	28	28	62.4	62.4	62.4	50.295	0	323.31	68391000000	3688	P26276	P26276	230
33.2837	33.4729	33.4951	33.3678	33.7124	33.525	33.673	33.7813	33.8357	33.6683	33.7788				biosynthetic process;cellular biosynthetic process;cellular macromolecule metabolic process;cellular metabolic process;cellular nitrogen compound metabolic process;cellular process;macromolecule metabolic process;metabolic process;nitrogen compound metabolic process;nucleic acid metabolic process;nucleobase-containing compound metabolic process;primary metabolic process;RNA biosynthetic process;R…	binding;core DNA-dependent RNA polymerase binding promoter specificity activity;core RNA polymerase binding transcription factor activity;DNA binding;nucleic acid binding;nucleic acid binding transcription factor activity;protein binding transcription factor activity;sequence-specific DNA binding transcription factor activity;sigma factor activity	cell part;cytoplasm;intracellular part	RNA polymerase	Completeproteome;Cytoplasm;DNA-binding;Referenceproteome;Sigmafactor;Transcription;Transcriptionregulation	ko03020	47	47	46	66	66	64.3	69.643	0	323.31	150060000000	6152	P26480	P26480	231
NaN	NaN	NaN	NaN	NaN	NaN	NaN	NaN	NaN	NaN	NaN				catabolic process;lipid catabolic process;lipid metabolic process;metabolic process;primary metabolic process	binding;carboxylic ester hydrolase activity;catalytic activity;cation binding;hydrolase activity;hydrolase activity, acting on ester bonds;ion binding;lipase activity;metal ion binding;triglyceride lipase activity	cell part;cell surface;extracellular region part;extracellular space	Glycerolipid metabolism	3D-structure;Calcium;Completeproteome;Directproteinsequencing;Disulfidebond;Hydrolase;Lipiddegradation;Lipidmetabolism;Metal-binding;Referenceproteome;Secreted;Signal	ko00561	2	2	2	10.6	10.6	10.6	32.722	0.0015049	3.7771	21780000	1	P26876	P26876	232
29.4251	29.1518	29.3757	NaN	28.5788	28.8244	28.7826	28.8324	28.1652	29.1802	28.4798				amine transport;amino acid transport;biological regulation;carboxylic acid transport;establishment of localization;negative regulation of catalytic activity;negative regulation of hydrolase activity;negative regulation of molecular function;nitrogen compound transport;organic acid transport;organic substance transport;regulation of biological process;regulation of catabolic process;regulation of …	amide binding;binding;catalytic activity;kinase activity;transferase activity;transferase activity, transferring phosphorus-containing groups	cell part;external encapsulating structure part;outer membrane-bounded periplasmic space;periplasmic space	ABC transporters	3D-structure;Completeproteome;Directproteinsequencing;Kinase;Referenceproteome;Repressor;Transferase	ko02010	11	11	11	37.9	37.9	37.9	42.807	0	96.512	2977600000	301	P27017	P27017	233
26.5511	27.353	26.1648	27.7015	26.4478	27.0518	27.1391	NaN	NaN	NaN	NaN				alcohol catabolic process;alcohol metabolic process;carbohydrate catabolic process;carbohydrate metabolic process;catabolic process;cellular carbohydrate catabolic process;cellular carbohydrate metabolic process;cellular metabolic process;cellular process;generation of precursor metabolites and energy;glucose catabolic process;glucose metabolic process;glycolysis;hexose catabolic process;hexose m…	binding;catalytic activity;coenzyme binding;cofactor binding;glyceraldehyde-3-phosphate dehydrogenase (NAD+) (phosphorylating) activity;NAD binding;NADP binding;nucleotide binding;oxidoreductase activity;oxidoreductase activity, acting on the aldehyde or oxo group of donors;oxidoreductase activity, acting on the aldehyde or oxo group of donors, NAD or NADP as acceptor	cell part;cytoplasm;intracellular part	Alzheimer's disease;Glycolysis / Gluconeogenesis	Completeproteome;Cytoplasm;Glycolysis;NAD;Oxidoreductase;Referenceproteome	ko00010;ko05010	16	16	16	65.3	65.3	65.3	36.17	0	53.108	696660000	77	P27726	P27726	234
35.8192	36.1843	36.2027	35.576	36.2488	36.3014	36.2234	36.3113	36.4317	36.2589	36.3874				amine catabolic process;amine metabolic process;branched chain family amino acid catabolic process;branched chain family amino acid metabolic process;carboxylic acid catabolic process;carboxylic acid metabolic process;catabolic process;cellular amine metabolic process;cellular amino acid catabolic process;cellular amino acid metabolic process;cellular catabolic process;cellular ketone metabolic p…	catalytic activity;methylmalonate-semialdehyde dehydrogenase (acylating) activity;oxidoreductase activity;oxidoreductase activity, acting on the aldehyde or oxo group of donors;oxidoreductase activity, acting on the aldehyde or oxo group of donors, NAD or NADP as acceptor		Inositol phosphate metabolism;Propanoate metabolism;Valine, leucine and isoleucine degradation	Completeproteome;Directproteinsequencing;NAD;Oxidoreductase;Referenceproteome	ko00280;ko00562;ko00640	39	39	37	82.7	82.7	80.3	53.663	0	323.31	792830000000	10371	P28810	P28810	235
33.9958	34.7109	34.671	33.7562	34.9623	34.8251	34.8565	35.0829	34.8843	34.9208	34.7915				alcohol catabolic process;alcohol metabolic process;amine catabolic process;amine metabolic process;branched chain family amino acid catabolic process;branched chain family amino acid metabolic process;carbohydrate catabolic process;carbohydrate metabolic process;carboxylic acid catabolic process;carboxylic acid metabolic process;catabolic process;cellular amine metabolic process;cellular amino a…	3-hydroxyisobutyrate dehydrogenase activity;binding;catalytic activity;coenzyme binding;cofactor binding;NAD binding;nucleotide binding;oxidoreductase activity;oxidoreductase activity, acting on CH-OH group of donors;oxidoreductase activity, acting on the CH-OH group of donors, NAD or NADP as acceptor;phosphogluconate dehydrogenase (decarboxylating) activity		Valine, leucine and isoleucine degradation	Branched-chainaminoacidcatabolism;Completeproteome;NAD;Oxidoreductase;Referenceproteome	ko00280	16	16	16	78.5	78.5	78.5	30.486	0	323.31	227030000000	5369	P28811	P28811	236
31.8489	32.1198	31.9169	31.3932	31.9318	31.5918	30.9821	30.637	30.2126	30.7049	30.2995					catalytic activity		Propanoate metabolism	Completeproteome;Referenceproteome	ko00640	27	27	27	48.7	48.7	48.7	68.99	0	237.26	22701000000	1544	P28812	P28812	237
29.6802	28.9158	29.9205	28.4331	29.761	29.6755	29.5927	29.0038	28.9359	29.268	28.7195				anatomical structure formation involved in morphogenesis;biological regulation;biosynthetic process;cell differentiation;cellular biosynthetic process;cellular developmental process;cellular macromolecule metabolic process;cellular metabolic process;cellular nitrogen compound metabolic process;cellular process;developmental process;macromolecule metabolic process;metabolic process;nitrogen compou…	binding;catalytic activity;core DNA-dependent RNA polymerase binding promoter specificity activity;core RNA polymerase binding transcription factor activity;DNA binding;DNA-directed RNA polymerase activity;nucleic acid binding;nucleic acid binding transcription factor activity;nucleotidyltransferase activity;protein binding transcription factor activity;RNA polymerase activity;sequence-specific D…	cell part;cytoplasm;intracellular part	RNA polymerase;Two-component system;Vibrio cholerae pathogenic cycle	Completeproteome;Cytoplasm;DNA-binding;Referenceproteome;Sigmafactor;Transcription;Transcriptionregulation	ko02020;ko03020;ko05111	12	12	12	59.9	59.9	59.9	27.522	0	188.28	7025800000	564	P29248	P29248	238
32.9111	33.2143	33.194	33.0224	32.9238	32.961	33.2792	33.0627	33.2416	33.1297	33.1054				amine biosynthetic process;amine metabolic process;aspartate family amino acid biosynthetic process;aspartate family amino acid metabolic process;biosynthetic process;carboxylic acid biosynthetic process;carboxylic acid metabolic process;cellular amine metabolic process;cellular amino acid biosynthetic process;cellular amino acid metabolic process;cellular biosynthetic process;cellular ketone met…	binding;carbon-oxygen lyase activity;carbon-oxygen lyase activity, acting on phosphates;catalytic activity;cofactor binding;lyase activity;pyridoxal phosphate binding;threonine synthase activity;vitamin B6 binding;vitamin binding		Glycine, serine and threonine metabolism;Vitamin B6 metabolism	Amino-acidbiosynthesis;Completeproteome;Lyase;Pyridoxalphosphate;Referenceproteome;Threoninebiosynthesis	ko00260;ko00750	27	27	27	72.5	72.5	72.5	51.795	0	272.74	84492000000	2389	P29363	P29363	239
27.5511	27.5657	26.2143	27.6577	NaN	26.8471	26.9234	26.8701	26.866	25.9007	27.274				amine biosynthetic process;amine metabolic process;aspartate family amino acid biosynthetic process;aspartate family amino acid metabolic process;biosynthetic process;carboxylic acid biosynthetic process;carboxylic acid metabolic process;cellular amine metabolic process;cellular amino acid biosynthetic process;cellular amino acid metabolic process;cellular biosynthetic process;cellular ketone met…	adenyl nucleotide binding;adenyl ribonucleotide binding;amino acid kinase activity;ATP binding;binding;catalytic activity;homoserine kinase activity;kinase activity;nucleotide binding;phosphotransferase activity, alcohol group as acceptor;purine nucleotide binding;purine ribonucleoside triphosphate binding;purine ribonucleotide binding;ribonucleotide binding;transferase activity;transferase activ…		Glycine, serine and threonine metabolism	Amino-acidbiosynthesis;ATP-binding;Completeproteome;Kinase;Nucleotide-binding;Referenceproteome;Threoninebiosynthesis;Transferase	ko00260	7	7	7	32.3	32.3	32.3	35.374	0	32.177	2220300000	249	P29364	P29364	240
32.1192	32.3153	32.0556	32.6487	32.3099	32.2757	32.4366	32.2893	32.1535	32.364	32.2826				amine biosynthetic process;amine metabolic process;aspartate family amino acid biosynthetic process;aspartate family amino acid metabolic process;biosynthetic process;branched chain family amino acid biosynthetic process;branched chain family amino acid metabolic process;carboxylic acid biosynthetic process;carboxylic acid metabolic process;cellular amine metabolic process;cellular amino acid bio…	amine binding;amino acid binding;binding;carboxylic acid binding;catalytic activity;coenzyme binding;cofactor binding;homoserine dehydrogenase activity;NADP binding;nucleotide binding;oxidoreductase activity;oxidoreductase activity, acting on CH-OH group of donors;oxidoreductase activity, acting on the CH-OH group of donors, NAD or NADP as acceptor		Cysteine and methionine metabolism;Glycine, serine and threonine metabolism;Lysine biosynthesis	Amino-acidbiosynthesis;Branched-chainaminoacidbiosynthesis;Completeproteome;Isoleucinebiosynthesis;Methioninebiosynthesis;NADP;Oxidoreductase;Referenceproteome;Threoninebiosynthesis	ko00260;ko00270;ko00300	19	19	19	56	56	56	46.223	0	323.31	61842000000	2834	P29365	P29365	241
39.2492	39.1588	38.8073	39.3087	38.7186	38.8096	38.808	38.9509	38.9585	38.817	39.0829				cellular macromolecule metabolic process;cellular metabolic process;cellular process;cellular protein metabolic process;macromolecule metabolic process;metabolic process;primary metabolic process;protein folding;protein metabolic process;protein refolding	adenyl nucleotide binding;adenyl ribonucleotide binding;ATP binding;binding;nucleotide binding;purine nucleotide binding;purine ribonucleoside triphosphate binding;purine ribonucleotide binding;ribonucleotide binding	cell part;cytoplasm;intracellular part	ko05152;RNA degradation;Type I diabetes mellitus	ATP-binding;Chaperone;Completeproteome;Cytoplasm;Directproteinsequencing;Nucleotide-binding;Referenceproteome	ko03018;ko04940;ko05152	96	96	96	98.9	98.9	98.9	57.085	0	323.31	9319700000000	158410	P30718	P30718	242
36.1226	36.1797	35.7185	35.8389	36.0037	35.7178	35.9915	36.478	36.1573	35.9217	36.2635				cellular macromolecule metabolic process;cellular metabolic process;cellular process;cellular protein metabolic process;macromolecule metabolic process;metabolic process;primary metabolic process;protein folding;protein metabolic process	adenyl nucleotide binding;adenyl ribonucleotide binding;ATP binding;binding;nucleotide binding;purine nucleotide binding;purine ribonucleoside triphosphate binding;purine ribonucleotide binding;ribonucleotide binding	cell part;cytoplasm;intracellular part		Chaperone;Completeproteome;Cytoplasm;Referenceproteome		12	12	12	88.7	88.7	88.7	10.267	0	192.12	546880000000	4907	P30720	P30720	243
30.64	30.6526	30.1647	30.506	30.5374	30.5341	30.5255	30.1169	29.9505	29.9889	30.044				biosynthetic process;cellular biosynthetic process;cellular metabolic process;cellular nitrogen compound biosynthetic process;cellular nitrogen compound metabolic process;cellular process;coenzyme biosynthetic process;coenzyme metabolic process;cofactor biosynthetic process;cofactor metabolic process;heterocycle biosynthetic process;heterocycle metabolic process;metabolic process;NAD biosynthetic…	catalytic activity;nicotinate-nucleotide diphosphorylase (carboxylating) activity;transferase activity;transferase activity, transferring glycosyl groups;transferase activity, transferring pentosyl groups		Nicotinate and nicotinamide metabolism	Completeproteome;Glycosyltransferase;Pyridinenucleotidebiosynthesis;Referenceproteome;Transferase	ko00760	18	18	18	70.9	70.9	70.9	30.551	0	323.31	17687000000	1130	P30819	P30819	244
30.0464	30.0343	30.2624	30.4603	29.7973	29.8378	30.6208	30.1264	29.9248	29.6364	29.7388				carbohydrate metabolic process;cellular carbohydrate metabolic process;cellular metabolic process;cellular process;Entner-Doudoroff pathway;metabolic process;primary metabolic process;small molecule metabolic process	carbon-oxygen lyase activity;catalytic activity;hydro-lyase activity;lyase activity;phosphogluconate dehydratase activity		Pentose phosphate pathway	Completeproteome;Lyase;Referenceproteome	ko00030	18	18	18	35	35	35	65.182	0	86.081	12812000000	1034	P31961	P31961	245
35.435	35.6434	34.9726	35.3485	34.5482	34.7897	34.9802	35.406	35.2801	35.0925	35.6384				amine transport;amino acid transport;basic amino acid transport;carboxylic acid transport;cellular process;establishment of localization;nitrogen compound transport;organic acid transport;organic substance transport;transmembrane transport;transport	catalytic activity;channel activity;hydrolase activity;passive transmembrane transporter activity;peptidase activity;peptidase activity, acting on L-amino acid peptides;porin activity;serine hydrolase activity;serine-type peptidase activity;transmembrane transporter activity;transporter activity;wide pore channel activity	cell part;external encapsulating structure part;integral to cell outer membrane;integral to membrane;intrinsic to cell outer membrane;intrinsic to membrane;macromolecular complex;membrane;membrane part;outer membrane;pore complex;protein complex		3D-structure;Celloutermembrane;Completeproteome;Directproteinsequencing;Hydrolase;Iontransport;Membrane;Porin;Protease;Referenceproteome;Serineprotease;Signal;Transmembrane;Transmembranebetastrand;Transport		39	39	39	87.8	87.8	87.8	48.36	0	323.31	913160000000	15010	P32722	P32722	246
NaN	NaN	NaN	NaN	NaN	NaN	NaN	NaN	27.6979	27.9315	NaN				biological regulation;cellular macromolecule metabolic process;cellular metabolic process;cellular process;cellular protein metabolic process;cellular response to stimulus;macromolecule metabolic process;macromolecule modification;metabolic process;peptidyl-amino acid modification;peptidyl-histidine modification;peptidyl-histidine phosphorylation;phosphate-containing compound metabolic process;ph…	adenyl nucleotide binding;adenyl ribonucleotide binding;ATP binding;binding;catalytic activity;kinase activity;molecular transducer activity;nucleotide binding;phosphotransferase activity, alcohol group as acceptor;phosphotransferase activity, nitrogenous group as acceptor;protein histidine kinase activity;protein kinase activity;purine nucleotide binding;purine ribonucleoside triphosphate bindin…	cell part;integral to membrane;intrinsic to membrane;membrane;membrane part;plasma membrane	Two-component system	ATP-binding;Cellinnermembrane;Cellmembrane;Completeproteome;Kinase;Membrane;Nucleotide-binding;Phosphoprotein;Referenceproteome;Transferase;Transmembrane;Transmembranehelix;Two-componentregulatorysystem	ko02020	6	6	6	17.2	17.2	17.2	58.984	0	31.708	428130000	20	P33639	P33639	247
NaN	27.2855	27.4922	26.6429	27.0089	NaN	27.4717	27.3167	26.7393	27.9357	27.3831				cellular macromolecule metabolic process;cellular metabolic process;cellular nitrogen compound metabolic process;cellular process;macromolecule metabolic process;macromolecule modification;metabolic process;ncRNA metabolic process;ncRNA processing;nitrogen compound metabolic process;nucleic acid metabolic process;nucleobase-containing compound metabolic process;primary metabolic process;pseudouri…	binding;catalytic activity;intramolecular transferase activity;isomerase activity;nucleic acid binding;pseudouridine synthase activity;RNA binding			Completeproteome;Isomerase;Referenceproteome;RNA-binding;rRNAprocessing		8	8	8	32.8	32.8	32.8	35.625	0	17.232	2509100000	151	P33640	P33640	248
32.8145	32.82	32.6881	33.032	32.7372	32.5635	32.8566	33.0597	33.0406	32.8194	33.2626				cellular component assembly;cellular component assembly at cellular level;cellular component organization;cellular component organization at cellular level;cellular component organization or biogenesis;cellular component organization or biogenesis at cellular level;cellular localization;cellular macromolecule localization;cellular membrane organization;cellular process;cellular protein localizati…		cell outer membrane;cell part;external encapsulating structure part;membrane;outer membrane		Celloutermembrane;Completeproteome;Lipoprotein;Membrane;Palmitate;Referenceproteome;Signal		22	22	22	66	66	66	38.615	0	323.31	86131000000	3364	P33641	P33641	249
29.9886	29.4135	28.9863	30.2094	29.5579	29.2682	29.6136	29.4746	29.5241	29.0152	29.2528					binding;catalytic activity;coenzyme binding;cofactor binding;flavin adenine dinucleotide binding;oxidoreductase activity		Thiamine metabolism	Completeproteome;FAD;Flavoprotein;Oxidoreductase;Referenceproteome	ko00730	17	17	17	57.7	57.7	57.7	39.445	0	184.72	9359200000	637	P33642	P33642	250
30.1993	29.9622	29.4422	NaN	NaN	NaN	NaN	NaN	NaN	27.5685	NaN				biological regulation;cellular process;cellular response to stimulus;homeostasis of number of cells;homeostasis of number of cells in a free-living population;homeostatic process;multi-organism process;quorum sensing;regulation of biological process;regulation of biological quality;regulation of cellular process;response to stimulus;signal transduction				3D-structure;Autoinducersynthesis;Completeproteome;Quorumsensing;Referenceproteome;S-adenosyl-L-methionine;Transferase		6	6	6	34.3	34.3	34.3	22.691	0	86.528	2444300000	165	P33883	P33883	251
30.2286	29.7475	30.3933	30.1739	30.8677	30.756	30.7179	30.1526	30.2256	30.7261	29.9107				amine biosynthetic process;amine metabolic process;aromatic amino acid family biosynthetic process;aromatic amino acid family metabolic process;aromatic compound biosynthetic process;biosynthetic process;carboxylic acid biosynthetic process;carboxylic acid metabolic process;cellular amine metabolic process;cellular amino acid biosynthetic process;cellular amino acid metabolic process;cellular aro…	3-dehydroquinate synthase activity;carbon-oxygen lyase activity;carbon-oxygen lyase activity, acting on phosphates;catalytic activity;lyase activity	cell part;cytoplasm;intracellular part	Phenylalanine, tyrosine and tryptophan biosynthesis	Amino-acidbiosynthesis;Aromaticaminoacidbiosynthesis;Cobalt;Completeproteome;Cytoplasm;Lyase;NAD;Referenceproteome;Zinc	ko00400	14	14	14	52.2	52.2	52.2	40.109	0	295.36	16686000000	1504	P34002	P34002	252
NaN	NaN	NaN	NaN	27.0388	27.3863	27.0328	NaN	26.9874	NaN	NaN				amine biosynthetic process;amine metabolic process;aromatic amino acid family biosynthetic process;aromatic amino acid family metabolic process;aromatic compound biosynthetic process;biosynthetic process;carboxylic acid biosynthetic process;carboxylic acid metabolic process;cellular amine metabolic process;cellular amino acid biosynthetic process;cellular amino acid metabolic process;cellular aro…	adenyl nucleotide binding;adenyl ribonucleotide binding;ATP binding;binding;catalytic activity;cation binding;ion binding;kinase activity;magnesium ion binding;metal ion binding;nucleotide binding;phosphotransferase activity, alcohol group as acceptor;purine nucleotide binding;purine ribonucleoside triphosphate binding;purine ribonucleotide binding;ribonucleotide binding;shikimate kinase activity…	cell part;cytoplasm;intracellular part	Phenylalanine, tyrosine and tryptophan biosynthesis	Amino-acidbiosynthesis;Aromaticaminoacidbiosynthesis;ATP-binding;Completeproteome;Cytoplasm;Kinase;Magnesium;Metal-binding;Nucleotide-binding;Referenceproteome;Transferase	ko00400	6	6	6	41.3	41.3	41.3	19.237	0	6.9551	1865200000	158	P34003	P34003	253
32.9144	33.1253	32.7296	32.5786	32.4732	32.5417	32.8215	33.5386	33.3531	33.2462	33.47				cell projection assembly;cell projection organization;cellular component assembly;cellular component assembly at cellular level;cellular component biogenesis;cellular component biogenesis at cellular level;cellular component organization;cellular component organization at cellular level;cellular component organization or biogenesis;cellular component organization or biogenesis at cellular level;c…	protein transporter activity;substrate-specific transporter activity;transporter activity	cell outer membrane;cell part;external encapsulating structure part;membrane;outer membrane		Celloutermembrane;Completeproteome;Fimbriumbiogenesis;Membrane;Proteintransport;Referenceproteome;Signal;Transport		61	61	61	79.1	79.1	79.1	77.378	0	323.31	127340000000	5682	P34750	P34750	254
31.6197	31.8327	31.4973	30.8339	29.2422	30.2192	30.6388	30.8583	30.7548	30.5991	30.6873				cellular process;establishment of localization;establishment of localization in cell;establishment of protein localization;protein secretion;protein secretion by the type II secretion system;protein transmembrane transport;protein transport;secretion;secretion by cell;transmembrane transport;transport	protein transporter activity;substrate-specific transporter activity;transporter activity	cell outer membrane;cell part;external encapsulating structure part;macromolecular complex;membrane;outer membrane;protein complex;type II protein secretion system complex	Bacterial secretion system	3D-structure;Celloutermembrane;Completeproteome;Membrane;Proteintransport;Referenceproteome;Signal;Transport	ko03070	29	29	29	55.3	55.3	55.3	69.952	0	323.31	28281000000	1961	P35818;Q9I2M7	P35818	255
28.419	28.2378	27.9674	28.804	28.3109	28.3677	28.1517	NaN	27.8347	27.8334	NaN				biological regulation;biosynthetic process;cell communication;cellular biosynthetic process;cellular macromolecule biosynthetic process;cellular macromolecule metabolic process;cellular metabolic process;cellular nitrogen compound metabolic process;cellular process;cellular response to external stimulus;cellular response to extracellular stimulus;cellular response to stimulus;cellular response to…	binding;catalytic activity;DNA binding;endopeptidase activity;hydrolase activity;nucleic acid binding;peptidase activity;peptidase activity, acting on L-amino acid peptides;serine hydrolase activity;serine-type endopeptidase activity;serine-type peptidase activity			Autocatalyticcleavage;Completeproteome;DNA-binding;DNAdamage;DNArepair;DNAreplication;Hydrolase;Referenceproteome;Repressor;SOSresponse;Transcription;Transcriptionregulation		11	11	11	54.9	54.9	54.9	22.506	0	31.724	3748000000	424	P37452	P37452	256
34.583	34.5259	34.4766	34.6115	34.4068	34.3585	34.5065	34.7168	34.8033	34.6028	34.7443				biosynthetic process;carboxylic acid biosynthetic process;carboxylic acid metabolic process;cellular biosynthetic process;cellular ketone metabolic process;cellular lipid metabolic process;cellular metabolic process;cellular process;fatty acid biosynthetic process;fatty acid metabolic process;lipid biosynthetic process;lipid metabolic process;metabolic process;monocarboxylic acid metabolic proces…	acetyl-CoA carboxylase activity;adenyl nucleotide binding;adenyl ribonucleotide binding;ATP binding;binding;biotin carboxylase activity;catalytic activity;cation binding;CoA carboxylase activity;ion binding;ligase activity;ligase activity, forming carbon-carbon bonds;ligase activity, forming carbon-nitrogen bonds;metal ion binding;nucleotide binding;purine nucleotide binding;purine ribonucleoside…		Carbon fixation pathways in prokaryotes;Fatty acid biosynthesis;Propanoate metabolism;Pyruvate metabolism;Tetracycline biosynthesis	3D-structure;ATP-binding;Biotin;Completeproteome;Fattyacidbiosynthesis;Fattyacidmetabolism;Ligase;Lipidbiosynthesis;Lipidmetabolism;Nucleotide-binding;Referenceproteome	ko00061;ko00253;ko00620;ko00640;ko00720	36	36	35	71.7	71.7	70.2	48.887	0	323.31	261260000000	5347	P37798	P37798	257
33.4506	33.4609	33.5322	33.4382	33.1114	33.2338	33.3006	33.5632	33.2893	33.5416	33.4132				biosynthetic process;carboxylic acid biosynthetic process;carboxylic acid metabolic process;cellular biosynthetic process;cellular ketone metabolic process;cellular lipid metabolic process;cellular metabolic process;cellular process;fatty acid biosynthetic process;fatty acid metabolic process;lipid biosynthetic process;lipid metabolic process;metabolic process;monocarboxylic acid metabolic proces…	acetyl-CoA carboxylase activity;catalytic activity;CoA carboxylase activity;ligase activity;ligase activity, forming carbon-carbon bonds	acetyl-CoA carboxylase complex;cell part;cytoplasmic part;intracellular part;macromolecular complex;protein complex	Fatty acid biosynthesis;Propanoate metabolism;Pyruvate metabolism;Tetracycline biosynthesis	Biotin;Completeproteome;Fattyacidbiosynthesis;Fattyacidmetabolism;Lipidbiosynthesis;Lipidmetabolism;Referenceproteome	ko00061;ko00253;ko00620;ko00640	11	11	11	69.9	69.9	69.9	16.455	0	323.31	106490000000	2007	P37799	P37799	258
32.7006	32.5959	32.3923	33.086	32.5767	32.6098	32.4965	32.5019	32.5667	32.7402	32.154				amide biosynthetic process;amine biosynthetic process;amine catabolic process;amine metabolic process;arginine biosynthetic process;arginine metabolic process;biosynthetic process;carbamoyl phosphate biosynthetic process;carbamoyl phosphate metabolic process;carboxylic acid biosynthetic process;carboxylic acid catabolic process;carboxylic acid metabolic process;catabolic process;cellular amide me…	adenyl nucleotide binding;adenyl ribonucleotide binding;ATP binding;binding;carbamoyl-phosphate synthase (glutamine-hydrolyzing) activity;carbon-nitrogen ligase activity, with glutamine as amido-N-donor;catalytic activity;ligase activity;ligase activity, forming carbon-nitrogen bonds;nucleotide binding;purine nucleotide binding;purine ribonucleoside triphosphate binding;purine ribonucleotide bind…	carbamoyl-phosphate synthase complex;cell part;cytoplasmic part;intracellular part;macromolecular complex;protein complex	Alanine, aspartate and glutamate metabolism;Pyrimidine metabolism	Amino-acidbiosynthesis;Argininebiosynthesis;ATP-binding;Completeproteome;Glutamineamidotransferase;Ligase;Nucleotide-binding;Pyrimidinebiosynthesis;Referenceproteome	ko00240;ko00250	14	14	14	47.4	47.4	47.4	40.828	0	260.27	80787000000	2597	P38098	P38098	259
34.8009	34.7053	34.5354	35.2881	34.5525	34.5811	34.7896	35.0436	35.0395	34.8399	34.9622				amide biosynthetic process;amine biosynthetic process;amine metabolic process;arginine biosynthetic process;arginine metabolic process;biosynthetic process;carboxylic acid biosynthetic process;carboxylic acid metabolic process;cellular amide metabolic process;cellular amine metabolic process;cellular amino acid biosynthetic process;cellular amino acid metabolic process;cellular biosynthetic proce…	adenyl nucleotide binding;adenyl ribonucleotide binding;ATP binding;binding;carbamoyl-phosphate synthase (ammonia) activity;carbamoyl-phosphate synthase (glutamine-hydrolyzing) activity;carbon-nitrogen ligase activity, with glutamine as amido-N-donor;catalytic activity;cation binding;ion binding;ligase activity;ligase activity, forming carbon-nitrogen bonds;metal ion binding;nucleotide binding;pu…	cell part;cytoplasm;intracellular part	Alanine, aspartate and glutamate metabolism;Pyrimidine metabolism	Amino-acidbiosynthesis;Argininebiosynthesis;ATP-binding;Completeproteome;Ligase;Magnesium;Manganese;Metal-binding;Nucleotide-binding;Pyrimidinebiosynthesis;Referenceproteome;Repeat	ko00240;ko00250	72	72	72	67.1	67.1	67.1	117.33	0	323.31	376270000000	11258	P38100	P38100	260
33.053	32.5107	32.9046	32.9879	32.7568	32.7542	32.8173	32.5261	32.0565	32.5117	32.3616				amine biosynthetic process;amine metabolic process;aspartate family amino acid biosynthetic process;aspartate family amino acid metabolic process;biosynthetic process;carboxylic acid biosynthetic process;carboxylic acid metabolic process;cellular amine metabolic process;cellular amino acid biosynthetic process;cellular amino acid metabolic process;cellular biosynthetic process;cellular ketone met…	binding;catalytic activity;coenzyme binding;cofactor binding;dihydrodipicolinate reductase activity;NAD binding;NADP binding;NADPH binding;nucleotide binding;oxidoreductase activity;oxidoreductase activity, acting on CH or CH2 groups;oxidoreductase activity, acting on CH or CH2 groups, NAD or NADP as acceptor;oxidoreductase activity, acting on the CH-CH group of donors;oxidoreductase activity, ac…	cell part;cytoplasm;intracellular part	Lysine biosynthesis	3D-structure;Amino-acidbiosynthesis;Completeproteome;Cytoplasm;Diaminopimelatebiosynthesis;Lysinebiosynthesis;NAD;NADP;Oxidoreductase;Referenceproteome	ko00300	26	26	26	81.7	81.7	81.7	28.324	0	323.31	130350000000	3267	P38103	P38103	261
28.0761	27.7073	28.3971	27.063	28.1524	28.5462	28.2522	27.9742	27.8143	28.302	28.0614				alginic acid biosynthetic process;alginic acid metabolic process;biological regulation;biosynthetic process;carbohydrate biosynthetic process;carbohydrate metabolic process;carboxylic acid metabolic process;cell wall macromolecule metabolic process;cell wall organization or biogenesis;cell wall polysaccharide metabolic process;cellular biosynthetic process;cellular carbohydrate biosynthetic proce…	protein binding transcription factor activity;sigma factor antagonist activity;transcription factor binding transcription factor activity	cell part;integral to membrane;intrinsic to membrane;membrane;membrane part;plasma membrane		Alginatebiosynthesis;Cellmembrane;Completeproteome;Membrane;Referenceproteome;Transmembrane;Transmembranehelix		8	8	8	32	32	32	20.998	0	114.72	2109300000	240	P38107	P38107	262
NaN	NaN	27.711	26.6775	26.8178	26.9035	26.8823	27.4084	27.069	26.6029	NaN				alginic acid biosynthetic process;alginic acid metabolic process;biological regulation;biosynthetic process;carbohydrate biosynthetic process;carbohydrate metabolic process;carboxylic acid metabolic process;cell wall macromolecule metabolic process;cell wall organization or biogenesis;cell wall polysaccharide metabolic process;cellular biosynthetic process;cellular carbohydrate biosynthetic proce…		cell part;periplasmic space		Alginatebiosynthesis;Completeproteome;Periplasm;Referenceproteome;Signal		15	15	15	65.5	65.5	65.5	34.572	0	22.56	1108900000	111	P38108	P38108	263
27.4742	NaN	NaN	NaN	27.966	27.7312	27.8676	NaN	NaN	NaN	NaN								Completeproteome;Referenceproteome		2	2	2	18.4	18.4	18.4	18.509	0.0007776	4.7923	1702200000	151	P40882	P40882	264
27.8564	27.7573	27.8856	29.0954	27.9119	28.0486	27.5047	27.3968	28.0023	NaN	NaN				biosynthetic process;cellular biosynthetic process;cellular macromolecule biosynthetic process;cellular macromolecule metabolic process;cellular metabolic process;cellular nitrogen compound metabolic process;cellular process;macromolecule biosynthetic process;macromolecule metabolic process;metabolic process;nitrogen compound metabolic process;nucleic acid metabolic process;nucleobase-containing …	binding;DNA binding;nucleic acid binding;nucleic acid binding transcription factor activity;sequence-specific DNA binding;sequence-specific DNA binding transcription factor activity			Activator;Completeproteome;DNA-binding;Referenceproteome;Transcription;Transcriptionregulation		11	11	11	51.4	51.4	51.4	32.339	0	132.91	3047500000	219	P40883	P40883	265
32.853	32.7933	32.8882	33.13	33.0368	32.8112	33.1602	32.7719	32.7376	33.1554	33.1654				biosynthetic process;cellular biosynthetic process;cellular macromolecule biosynthetic process;cellular macromolecule metabolic process;cellular metabolic process;cellular nitrogen compound metabolic process;cellular process;cellular response to stimulus;cellular response to stress;DNA metabolic process;DNA recombination;DNA repair;DNA replication;macromolecule biosynthetic process;macromolecule …	binding;DNA binding;nucleic acid binding;single-stranded DNA binding;structure-specific DNA binding		DNA replication;Homologous recombination;Mismatch repair	Completeproteome;Directproteinsequencing;DNA-binding;DNAdamage;DNArecombination;DNArepair;DNAreplication;Referenceproteome	ko03030;ko03430;ko03440	17	17	17	75.2	75.2	75.2	18.557	0	181.77	147910000000	2795	P40947	P40947	266
33.6837	33.741	33.2721	33.3772	33.1413	33.0849	33.4343	33.8411	33.9499	33.8394	33.9735				chemotaxis;locomotion;response to chemical stimulus;response to external stimulus;response to stimulus;taxis	molecular transducer activity;signal transducer activity	cell part;integral to membrane;intrinsic to membrane;membrane;membrane part;plasma membrane	Two-component system	Cellinnermembrane;Cellmembrane;Completeproteome;Membrane;Methylation;Referenceproteome;Transducer;Transmembrane;Transmembranehelix	ko02020	34	34	34	53.8	53.8	53.8	72.527	0	323.31	124800000000	4099	P42257	P42257	267
NaN	NaN	NaN	NaN	NaN	NaN	NaN	NaN	NaN	NaN	NaN				biosynthetic process;cellular biosynthetic process;cellular macromolecule metabolic process;cellular metabolic process;cellular nitrogen compound metabolic process;cellular process;macromolecule metabolic process;metabolic process;nitrogen compound metabolic process;nucleic acid metabolic process;nucleobase-containing compound metabolic process;primary metabolic process;response to abiotic stimul…	binding;cation binding;core DNA-dependent RNA polymerase binding promoter specificity activity;core RNA polymerase binding transcription factor activity;DNA binding;ion binding;metal ion binding;nucleic acid binding;nucleic acid binding transcription factor activity;protein binding transcription factor activity;sequence-specific DNA binding transcription factor activity;sigma factor activity;tran…	cell part;cytoplasm;intracellular part	RNA polymerase	Completeproteome;Cytoplasm;DNA-binding;Referenceproteome;Sigmafactor;Stressresponse;Transcription;Transcriptionregulation	ko03020	2	2	2	7.4	7.4	7.4	32.58	0	6.4778	161200000	13	P42378	P42378	268
36.4588	36.832	36.6279	37.6522	37.6042	37.5546	37.6632	38.0837	38.1089	37.9354	37.9772				biological regulation;cation homeostasis;cation transport;chemical homeostasis;establishment of localization;homeostatic process;ion homeostasis;ion transport;iron chelate transport;iron ion homeostasis;iron ion transport;metal ion transport;regulation of biological quality;siderophore transport;transition metal ion transport;transport	binding;cation binding;ion binding;iron ion binding;metal ion binding;receptor activity;transition metal ion binding	cell outer membrane;cell part;external encapsulating structure part;integral to membrane;intrinsic to membrane;membrane;membrane part;outer membrane		3D-structure;Celloutermembrane;Completeproteome;Directproteinsequencing;Iontransport;Iron;Irontransport;Membrane;Receptor;Referenceproteome;Signal;TonBbox;Transmembrane;Transmembranebetastrand;Transport		80	80	80	87.5	87.5	87.5	79.991	0	323.31	2854100000000	30051	P42512	P42512	269
NaN	NaN	NaN	NaN	28.5082	28.2099	27.4348	27.4328	28.7583	27.6131	28.2846						cell part;integral to membrane;intrinsic to membrane;membrane;membrane part;plasma membrane		Cellmembrane;Completeproteome;Membrane;Referenceproteome;Signal;Transmembrane;Transmembranehelix		4	4	4	45.2	45.2	45.2	9.5692	0	179.66	2577500000	171	P42513	P42513	270
27.7588	28.5933	28.7495	NaN	28.7313	28.5984	28.7139	28.3424	28.7665	28.9616	28.5792						cell part;integral to membrane;intrinsic to membrane;membrane;membrane part;plasma membrane		Cellmembrane;Completeproteome;Membrane;Referenceproteome;Transmembrane;Transmembranehelix		6	6	6	19.5	19.5	19.5	42.249	0	8.9923	2572900000	118	P42514	P42514	271
26.6115	NaN	NaN	27.36	26.4632	26.7662	26.8703	NaN	NaN	25.9002	26.3222				alcohol metabolic process;biosynthetic process;carbohydrate metabolic process;carboxylic acid metabolic process;cellular aldehyde metabolic process;cellular biosynthetic process;cellular carbohydrate metabolic process;cellular ketone metabolic process;cellular lipid metabolic process;cellular metabolic process;cellular process;glyceraldehyde-3-phosphate metabolic process;isopentenyl diphosphate b…	4-(cytidine 5'-diphospho)-2-C-methyl-D-erythritol kinase activity;adenyl nucleotide binding;adenyl ribonucleotide binding;ATP binding;binding;catalytic activity;kinase activity;nucleotide binding;phosphotransferase activity, alcohol group as acceptor;purine nucleotide binding;purine ribonucleoside triphosphate binding;purine ribonucleotide binding;ribonucleotide binding;transferase activity;trans…		Terpenoid backbone biosynthesis	ATP-binding;Completeproteome;Isoprenebiosynthesis;Kinase;Nucleotide-binding;Referenceproteome;Transferase	ko00900	8	8	8	45	45	45	30.843	0	7.2739	1145400000	144	P42805	P42805	272
NaN	NaN	NaN	NaN	NaN	NaN	NaN	NaN	NaN	NaN	NaN					binding;nucleic acid binding;RNA binding;translation factor activity, nucleic acid binding;translation release factor activity;translation release factor activity, codon specific;translation termination factor activity	cell part;cytoplasm;intracellular part		Completeproteome;Cytoplasm;Methylation;Proteinbiosynthesis;Referenceproteome		13	13	13	39.4	39.4	39.4	40.04	0	12.283	1981800000	58	P42806	P42806	273
27.6558	28.8709	27.9272	27.2132	27.9756	27.4873	27.8757	27.4529	28.5149	28.5133	27.5796				biosynthetic process;cellular aromatic compound metabolic process;cellular biosynthetic process;cellular metabolic process;cellular nitrogen compound biosynthetic process;cellular nitrogen compound metabolic process;cellular process;cofactor biosynthetic process;cofactor metabolic process;heterocycle biosynthetic process;heterocycle metabolic process;metabolic process;nitrogen compound metabolic …	binding;catalytic activity;coenzyme binding;cofactor binding;glutamyl-tRNA reductase activity;NADP binding;nucleotide binding;oxidoreductase activity;oxidoreductase activity, acting on the aldehyde or oxo group of donors;oxidoreductase activity, acting on the aldehyde or oxo group of donors, NAD or NADP as acceptor		Porphyrin and chlorophyll metabolism	Completeproteome;NADP;Oxidoreductase;Porphyrinbiosynthesis;Referenceproteome	ko00860	16	16	16	46.4	46.4	46.4	46.123	0	126.39	2851700000	286	P42807	P42807	274
31.4697	31.5589	31.6054	31.3089	31.1874	31.0468	31.4141	31.7673	31.8287	31.2533	31.5228								Completeproteome;Referenceproteome;Repeat;TPRrepeat		31	31	31	65.1	65.1	65.1	66.29	0	323.31	23872000000	1347	P42810	P42810	275
28.2784	28.2893	28.8494	28.2845	27.8977	27.1937	27.9543	28.6409	28.5057	27.8655	28.3148					protein transporter activity;substrate-specific transporter activity;transporter activity	cell outer membrane;cell part;external encapsulating structure part;membrane;outer membrane		Celloutermembrane;Chaperone;Completeproteome;Lipoprotein;Membrane;Palmitate;Proteintransport;Referenceproteome;Signal;Transport		10	10	10	53.7	53.7	53.7	23.028	0	298.02	4951800000	571	P42812	P42812	276
31.3851	31.2482	29.5278	31.3222	32.0095	31.8423	29.815	NaN	NaN	30.6793	NaN				amine biosynthetic process;amine catabolic process;amine metabolic process;aromatic amino acid family biosynthetic process;aromatic amino acid family catabolic process;aromatic amino acid family metabolic process;aromatic compound biosynthetic process;aromatic compound catabolic process;biosynthetic process;carboxylic acid biosynthetic process;carboxylic acid catabolic process;carboxylic acid met…	binding;catalytic activity;cation binding;ion binding;iron ion binding;metal ion binding;monooxygenase activity;oxidoreductase activity;oxidoreductase activity, acting on paired donors, with incorporation or reduction of molecular oxygen;oxidoreductase activity, acting on paired donors, with incorporation or reduction of molecular oxygen, reduced pteridine as one donor, and incorporation of one a…		Phenylalanine metabolism;Phenylalanine, tyrosine and tryptophan biosynthesis	Completeproteome;Iron;Metal-binding;Monooxygenase;Oxidoreductase;Phenylalaninecatabolism;Referenceproteome	ko00360;ko00400	12	12	12	65.3	65.3	65.3	30.321	0	79.722	18192000000	768	P43334	P43334	277
34.4099	34.2046	34.7975	34.5523	34.6445	35.1075	34.8699	34.2563	33.717	33.9323	33.9447				aromatic compound biosynthetic process;biosynthetic process;cellular aromatic compound metabolic process;cellular biosynthetic process;cellular metabolic process;cellular nitrogen compound biosynthetic process;cellular nitrogen compound metabolic process;cellular process;coenzyme biosynthetic process;coenzyme metabolic process;cofactor biosynthetic process;cofactor metabolic process;heterocycle b…	4-alpha-hydroxytetrahydrobiopterin dehydratase activity;carbon-oxygen lyase activity;catalytic activity;hydro-lyase activity;lyase activity			Completeproteome;Lyase;Referenceproteome;Tetrahydrobiopterinbiosynthesis		9	9	9	84.7	84.7	84.7	13.333	0	147.99	230130000000	2856	P43335	P43335	278
35.1292	34.8849	35.2612	35.6288	35.5483	35.5761	35.6868	34.9082	34.5844	34.7311	34.5625				amine biosynthetic process;amine catabolic process;amine metabolic process;aromatic amino acid family biosynthetic process;aromatic amino acid family catabolic process;aromatic amino acid family metabolic process;aromatic compound biosynthetic process;aromatic compound catabolic process;biosynthetic process;carboxylic acid biosynthetic process;carboxylic acid catabolic process;carboxylic acid met…	aromatic-amino-acid:2-oxoglutarate aminotransferase activity;binding;catalytic activity;cofactor binding;L-phenylalanine aminotransferase activity;L-phenylalanine:2-oxoglutarate aminotransferase activity;pyridoxal phosphate binding;transaminase activity;transferase activity;transferase activity, transferring nitrogenous groups;vitamin B6 binding;vitamin binding	cell part;cytoplasm;intracellular part	Cysteine and methionine metabolism;Isoquinoline alkaloid biosynthesis;Novobiocin biosynthesis;Phenylalanine metabolism;Phenylalanine, tyrosine and tryptophan biosynthesis;Tropane, piperidine and pyridine alkaloid biosynthesis;Tyrosine metabolism	Amino-acidbiosynthesis;Aminotransferase;Aromaticaminoacidbiosynthesis;Completeproteome;Cytoplasm;Pyridoxalphosphate;Referenceproteome;Transferase	ko00270;ko00350;ko00360;ko00400;ko00401;ko00950;ko00960	31	31	31	89.5	89.5	89.5	43.273	0	323.31	326300000000	6781	P43336	P43336	279
31.2866	30.9646	31.6606	29.8457	31.5527	31.6294	31.1668	30.8079	29.8913	31.5133	30.2003				biological regulation;cellular process;cellular response to stimulus;regulation of biological process;regulation of cellular process;response to stimulus;signal transduction;two-component signal transduction system (phosphorelay)			Two-component system	Completeproteome;Phosphoprotein;Referenceproteome;Two-componentregulatorysystem	ko02020	8	8	8	78.5	78.5	78.5	13.273	0	173.62	18414000000	1193	P43501	P43501	280
26.939	27.7533	27.2802	26.1174	NaN	27.5403	28.1726	NaN	28.0664	27.9857	27.7643				chemotaxis;locomotion;response to chemical stimulus;response to external stimulus;response to stimulus;taxis	molecular transducer activity;signal transducer activity	cell part;intracellular	Two-component system	Completeproteome;Referenceproteome;Sensorytransduction	ko02020	7	7	7	60.7	60.7	60.7	19.934	0	12.44	1828500000	167	P43502	P43502	281
27.7464	27.6312	27.7894	27.5159	28.3237	27.971	28.0732	27.5265	27.3189	28.3519	27.1285				biosynthetic process;cellular aromatic compound metabolic process;cellular biosynthetic process;cellular metabolic process;cellular nitrogen compound biosynthetic process;cellular nitrogen compound metabolic process;cellular process;cofactor biosynthetic process;cofactor metabolic process;heterocycle biosynthetic process;heterocycle metabolic process;metabolic process;nitrogen compound metabolic …	binding;catalytic activity;cation binding;coproporphyrinogen oxidase activity;identical protein binding;ion binding;metal ion binding;oxidoreductase activity;oxidoreductase activity, acting on the CH-CH group of donors;oxidoreductase activity, acting on the CH-CH group of donors, oxygen as acceptor;protein binding;protein dimerization activity;protein homodimerization activity	cell part;cytoplasm;intracellular part	Porphyrin and chlorophyll metabolism	Completeproteome;Cytoplasm;Hemebiosynthesis;Metal-binding;Oxidoreductase;Porphyrinbiosynthesis;Referenceproteome	ko00860	9	9	9	35.4	35.4	35.4	34.806	0	18.841	2520900000	306	P43898	P43898	282
32.9249	32.3313	32.873	32.4362	32.9258	33.0303	32.9146	32.1662	31.6604	32.0654	31.9776					binding;catalytic activity;cation binding;ion binding;metal ion binding;NADPH:quinone reductase activity;oxidoreductase activity;oxidoreductase activity, acting on NADH or NADPH;oxidoreductase activity, acting on NADH or NADPH, quinone or similar compound as acceptor;transition metal ion binding;zinc ion binding			Completeproteome;NADP;Oxidoreductase;Referenceproteome		18	18	18	77.5	77.5	77.5	35.094	0	323.31	61122000000	3136	P43903	P43903	283
NaN	NaN	NaN	NaN	NaN	24.8372	25.2525	NaN	NaN	NaN	NaN				amine biosynthetic process;amine metabolic process;aromatic amino acid family biosynthetic process;aromatic amino acid family metabolic process;aromatic compound biosynthetic process;biosynthetic process;carboxylic acid biosynthetic process;carboxylic acid metabolic process;cellular amine metabolic process;cellular amino acid biosynthetic process;cellular amino acid metabolic process;cellular aro…	binding;catalytic activity;coenzyme binding;cofactor binding;NADP binding;nucleotide binding;oxidoreductase activity;oxidoreductase activity, acting on CH-OH group of donors;oxidoreductase activity, acting on the CH-OH group of donors, NAD or NADP as acceptor;shikimate 3-dehydrogenase (NADP+) activity		Phenylalanine, tyrosine and tryptophan biosynthesis	Amino-acidbiosynthesis;Aromaticaminoacidbiosynthesis;Completeproteome;NADP;Oxidoreductase;Referenceproteome	ko00400	5	5	5	20.1	20.1	20.1	29.484	0.0015026	3.7376	268130000	21	P43904	P43904	284
NaN	NaN	NaN	NaN	NaN	NaN	NaN	25.0822	NaN	NaN	NaN						cell part;membrane;plasma membrane		Cellinnermembrane;Cellmembrane;Completeproteome;Lipoprotein;Membrane;Palmitate;Referenceproteome;Signal		2	2	2	8.1	8.1	8.1	30.835	0.00039952	5.9781	66882000	8	P45682	P45682	285
29.7298	30.1205	28.7938	30.2476	29.1004	29.2105	28.7905	27.765	29.4564	29.1927	29.5084				cellular macromolecule metabolic process;cellular metabolic process;cellular process;cellular protein metabolic process;macromolecule metabolic process;metabolic process;primary metabolic process;protein metabolic process;protein repair	carboxyl-O-methyltransferase activity;catalytic activity;methyltransferase activity;O-methyltransferase activity;protein carboxyl O-methyltransferase activity;protein methyltransferase activity;protein-L-isoaspartate (D-aspartate) O-methyltransferase activity;S-adenosylmethionine-dependent methyltransferase activity;transferase activity;transferase activity, transferring one-carbon groups	cell part;cytoplasm;intracellular part		Completeproteome;Cytoplasm;Methyltransferase;Referenceproteome;S-adenosyl-L-methionine;Transferase		10	10	10	63	63	63	23.407	0	148.03	10414000000	727	P45683	P45683	286
30.4427	30.2898	30.3537	30.6855	30.4758	30.7775	30.5104	30.4196	30.113	30.5255	30.5614				biological regulation;biosynthetic process;cellular biosynthetic process;cellular macromolecule metabolic process;cellular metabolic process;cellular nitrogen compound metabolic process;cellular process;macromolecule metabolic process;metabolic process;nitrogen compound metabolic process;nucleic acid metabolic process;nucleobase-containing compound metabolic process;positive regulation of behavio…	binding;core DNA-dependent RNA polymerase binding promoter specificity activity;core RNA polymerase binding transcription factor activity;DNA binding;nucleic acid binding;nucleic acid binding transcription factor activity;protein binding transcription factor activity;sequence-specific DNA binding transcription factor activity;sigma factor activity	cell part;cytoplasm;intracellular part	RNA polymerase;Vibrio cholerae pathogenic cycle	Completeproteome;Cytoplasm;DNA-binding;Referenceproteome;Sigmafactor;Transcription;Transcriptionregulation	ko03020;ko05111	12	10	10	51.8	46.7	46.7	38.235	0	323.31	13599000000	795	P45684	P45684	287
30.7805	30.4545	29.554	29.8278	29.6277	29.5872	29.7365	29.9187	29.3175	29.7364	29.5983				biological regulation;cellular process;cellular response to stimulus;regulation of biological process;regulation of cellular process;response to stimulus;signal transduction;two-component signal transduction system (phosphorelay)			Two-component system	Completeproteome;Phosphoprotein;Referenceproteome;Two-componentregulatorysystem	ko02020	13	13	13	85.2	85.2	85.2	14.718	0	63.64	11980000000	590	P46384	P46384	288
33.2301	33.4948	32.9051	33.6803	33.1489	33.158	33.2292	33.1429	33.4603	33.1762	33.5958				biological regulation;cell cycle;cell division;cellular process;regulation of anatomical structure morphogenesis;regulation of biological process;regulation of biological quality;regulation of cell morphogenesis;regulation of cell shape;regulation of cellular component organization;regulation of cellular process;regulation of developmental process			Cell cycle - Caulobacter	Cellcycle;Celldivision;Cellshape;Completeproteome;Referenceproteome	ko04112	30	30	30	74.3	74.3	74.3	44.646	0	323.31	118610000000	5371	P47203	P47203	289
32.706	32.6634	32.462	33.6771	33.2279	33.0922	32.8199	32.0093	31.9289	32.3254	32.2956				asexual reproduction;barrier septum formation;cellular component assembly;cellular component assembly at cellular level;cellular component organization;cellular component organization at cellular level;cellular component organization or biogenesis;cellular component organization or biogenesis at cellular level;cellular macromolecular complex assembly;cellular macromolecular complex subunit organi…	binding;catalytic activity;GTP binding;GTPase activity;guanyl nucleotide binding;guanyl ribonucleotide binding;hydrolase activity;hydrolase activity, acting on acid anhydrides;hydrolase activity, acting on acid anhydrides, in phosphorus-containing anhydrides;nucleoside-triphosphatase activity;nucleotide binding;purine nucleotide binding;purine ribonucleoside triphosphate binding;purine ribonucleo…	cell division site;cell part;cytoplasm;intracellular part;macromolecular complex;protein complex	Cell cycle - Caulobacter	3D-structure;Cellcycle;Celldivision;Completeproteome;Cytoplasm;GTP-binding;Nucleotide-binding;Referenceproteome;Septation	ko04112	26	26	26	68	68	68	41.218	0	323.31	90697000000	3881	P47204	P47204	290
34.1604	33.9089	33.7467	34.1407	33.9861	34.0433	33.8726	33.426	33.3387	33.4597	33.5037				biosynthetic process;cellular biosynthetic process;cellular lipid metabolic process;cellular metabolic process;cellular process;glycolipid biosynthetic process;glycolipid metabolic process;lipid A biosynthetic process;lipid A metabolic process;lipid biosynthetic process;lipid metabolic process;membrane lipid biosynthetic process;membrane lipid metabolic process;metabolic process;organophosphate m…	catalytic activity;deacetylase activity;hydrolase activity;hydrolase activity, acting on carbon-nitrogen (but not peptide) bonds;hydrolase activity, acting on carbon-nitrogen (but not peptide) bonds, in linear amides;UDP-3-O-[3-hydroxymyristoyl] N-acetylglucosamine deacetylase activity		Lipopolysaccharide biosynthesis	3D-structure;Completeproteome;Hydrolase;LipidAbiosynthesis;Lipidbiosynthesis;Lipidmetabolism;Referenceproteome	ko00540	25	25	25	73.9	73.9	73.9	33.435	0	323.31	171400000000	4434	P47205	P47205	291
33.4829	33.5418	33.6653	33.7516	33.8102	33.6575	33.7541	33.7419	33.8343	33.7385	33.7171				biosynthetic process;cellular aromatic compound metabolic process;cellular biosynthetic process;cellular metabolic process;cellular nitrogen compound biosynthetic process;cellular nitrogen compound metabolic process;cellular process;cofactor biosynthetic process;cofactor metabolic process;heterocycle biosynthetic process;heterocycle metabolic process;metabolic process;nitrogen compound metabolic …	binding;catalytic activity;cofactor binding;glutamate-1-semialdehyde 2,1-aminomutase activity;intramolecular transferase activity;intramolecular transferase activity, transferring amino groups;isomerase activity;pyridoxal phosphate binding;transaminase activity;transferase activity;transferase activity, transferring nitrogenous groups;vitamin B6 binding;vitamin binding	cell part;cytoplasm;intracellular part	Porphyrin and chlorophyll metabolism	Completeproteome;Cytoplasm;Isomerase;Porphyrinbiosynthesis;Pyridoxalphosphate;Referenceproteome	ko00860	22	22	22	69.6	69.6	69.6	45.397	0	323.31	137900000000	5165	P48247	P48247	292
34.1981	34.1595	33.9755	34.2713	33.8851	33.8946	34.0218	34.4043	34.3677	34.2232	34.3828				biosynthetic process;cellular biosynthetic process;cellular macromolecule biosynthetic process;cellular macromolecule metabolic process;cellular metabolic process;cellular nitrogen compound metabolic process;cellular process;DNA conformation change;DNA metabolic process;DNA replication;DNA topological change;DNA-dependent DNA replication;macromolecule biosynthetic process;macromolecule metabolic …	adenyl nucleotide binding;adenyl ribonucleotide binding;ATP binding;ATPase activity;ATPase activity, coupled;binding;catalytic activity;DNA binding;DNA topoisomerase (ATP-hydrolyzing) activity;DNA topoisomerase activity;DNA-dependent ATPase activity;hydrolase activity;hydrolase activity, acting on acid anhydrides;hydrolase activity, acting on acid anhydrides, in phosphorus-containing anhydrides;i…	cell part;chromosome;cytoplasm;intracellular non-membrane-bounded organelle;intracellular organelle;intracellular part;non-membrane-bounded organelle;organelle		ATP-binding;Completeproteome;Cytoplasm;DNA-binding;Isomerase;Nucleotide-binding;Referenceproteome;Topoisomerase		53	53	53	59.3	59.3	59.3	101.13	0	323.31	195420000000	7221	P48372	P48372	293
35.0971	35.397	35.1005	NaN	NaN	NaN	NaN	NaN	NaN	NaN	NaN				biological regulation;cation homeostasis;cation transport;chemical homeostasis;establishment of localization;homeostatic process;ion homeostasis;ion transport;iron chelate transport;iron ion homeostasis;iron ion transport;metal ion transport;regulation of biological quality;siderophore transport;transition metal ion transport;transport	binding;cation binding;ion binding;iron ion binding;metal ion binding;receptor activity;transition metal ion binding	cell outer membrane;cell part;external encapsulating structure part;integral to membrane;intrinsic to membrane;membrane;membrane part;outer membrane		3D-structure;Celloutermembrane;Completeproteome;Directproteinsequencing;Iontransport;Iron;Irontransport;Membrane;Receptor;Referenceproteome;Signal;TonBbox;Transmembrane;Transmembranebetastrand;Transport		60	60	60	68.8	68.8	68.8	91.166	0	323.31	217930000000	5742	P48632	P48632	294
NaN	NaN	NaN	NaN	25.5208	24.6091	NaN	NaN	25.3909	NaN	NaN				amine metabolic process;biological regulation;biosynthetic process;cellular aromatic compound metabolic process;cellular biosynthetic process;cellular hormone metabolic process;cellular metabolic process;cellular process;cytokinin biosynthetic process;cytokinin metabolic process;heterocycle metabolic process;hormone biosynthetic process;hormone metabolic process;metabolic process;nitrogen compoun…	catalytic activity;hydrolase activity;hydrolase activity, acting on glycosyl bonds;hydrolase activity, hydrolyzing N-glycosyl compounds			Completeproteome;Cytokininbiosynthesis;Hydrolase;Referenceproteome		2	2	2	15.9	15.9	15.9	20.725	0	6.7625	140530000	25	P48636	P48636	295
30.3599	30.209	29.8548	30.1218	30.2044	29.77	29.7437	29.9567	30.1986	29.9183	30.2854				biosynthetic process;cellular biosynthetic process;cellular macromolecule metabolic process;cellular metabolic process;cellular nitrogen compound metabolic process;cellular process;macromolecule metabolic process;metabolic process;nitrogen compound metabolic process;nucleic acid metabolic process;nucleobase-containing compound metabolic process;primary metabolic process;RNA biosynthetic process;R…	binding;catalytic activity;core DNA-dependent RNA polymerase binding promoter specificity activity;core RNA polymerase binding transcription factor activity;DNA binding;DNA-directed RNA polymerase activity;nucleic acid binding;nucleic acid binding transcription factor activity;nucleotidyltransferase activity;protein binding transcription factor activity;RNA polymerase activity;sequence-specific D…		RNA polymerase;Two-component system;Vibrio cholerae pathogenic cycle	Completeproteome;DNA-binding;DNA-directedRNApolymerase;Nucleotidyltransferase;Referenceproteome;Sigmafactor;Transcription;Transcriptionregulation;Transferase	ko02020;ko03020;ko05111	20	20	20	51.1	51.1	51.1	56.054	0	197.75	14293000000	975	P49988	P49988	296
30.051	29.8174	30.3477	29.3992	30.6403	30.669	30.632	29.8487	29.7107	30.3557	29.4881				biosynthetic process;cellular biosynthetic process;cellular metabolic process;cellular nitrogen compound biosynthetic process;cellular nitrogen compound metabolic process;cellular process;'de novo' UMP biosynthetic process;heterocycle biosynthetic process;heterocycle metabolic process;metabolic process;nitrogen compound metabolic process;nucleobase-containing compound biosynthetic process;nucleob…	binding;catalytic activity;cation binding;ion binding;magnesium ion binding;metal ion binding;orotate phosphoribosyltransferase activity;transferase activity;transferase activity, transferring glycosyl groups;transferase activity, transferring pentosyl groups		Pyrimidine metabolism	Completeproteome;Glycosyltransferase;Magnesium;Pyrimidinebiosynthesis;Referenceproteome;Transferase	ko00240	12	12	12	72.3	72.3	72.3	23.32	0	265.76	11055000000	865	P50587	P50587	297
29.5053	29.6197	29.0082	29.0827	28.9567	30.6708	29.7903	29.1439	30.2391	29.9574	28.5818				cellular macromolecule metabolic process;cellular metabolic process;cellular nitrogen compound metabolic process;cellular process;macromolecule metabolic process;metabolic process;ncRNA metabolic process;ncRNA processing;nitrogen compound metabolic process;nucleic acid metabolic process;nucleobase-containing compound metabolic process;primary metabolic process;RNA metabolic process;RNA processing…	binding;catalytic activity;hydrolase activity;hydrolase activity, acting on ester bonds;nuclease activity;nucleic acid binding;nucleotidyltransferase activity;ribonuclease activity;RNA binding;transferase activity;transferase activity, transferring phosphorus-containing groups;tRNA binding;tRNA nucleotidyltransferase activity;tRNA-specific ribonuclease activity			3D-structure;Completeproteome;Nucleotidyltransferase;Referenceproteome;Transferase;tRNAprocessing		8	8	8	36.8	36.8	36.8	25.654	0	322.19	10022000000	777	P50597	P50597	298
33.1236	32.9837	32.7638	33.2073	33.0281	33.0262	32.8496	33.3774	33.3503	33.1311	33.115					protein transporter activity;substrate-specific transporter activity;transporter activity	cell part;integral to membrane;intrinsic to membrane;membrane;membrane part;plasma membrane		Cellinnermembrane;Cellmembrane;Completeproteome;Membrane;Proteintransport;Referenceproteome;Transmembrane;Transmembranehelix;Transport		11	11	11	38.5	38.5	38.5	25.282	0	191.03	105420000000	2524	P50598	P50598	299
30.5948	31.1301	30.6692	31.2751	30.9207	30.5989	31.013	31.1558	31.3326	30.6968	31.1673				establishment of localization;establishment of protein localization;protein transport;transport	transporter activity	cell part;integral to membrane;intrinsic to membrane;membrane;membrane part;plasma membrane		Cellinnermembrane;Cellmembrane;Completeproteome;Membrane;Proteintransport;Referenceproteome;Transmembrane;Transmembranehelix;Transport		10	10	10	67.8	67.8	67.8	15.788	0	323.31	18616000000	907	P50599	P50599	300
28.3124	28.0193	28.3294	28.4942	28.2953	27.6622	28.3419	28.5172	28.987	28.427	28.5804				establishment of localization;establishment of protein localization;protein transport;transport	transporter activity	cell part;integral to membrane;intrinsic to membrane;membrane;membrane part;plasma membrane		3D-structure;Cellinnermembrane;Cellmembrane;Completeproteome;Membrane;Proteintransport;Referenceproteome;Repeat;Transmembrane;Transmembranehelix;Transport		9	9	9	28.8	28.8	28.8	37.935	0	110.68	2811200000	271	P50600	P50600	301
31.9355	32.1741	32.041	31.939	31.7423	31.5492	31.6773	32.3379	32.1733	31.9429	32.1567				establishment of localization;establishment of protein localization;protein import;protein transport;transport		cell part;periplasmic space		Completeproteome;Periplasm;Proteintransport;Referenceproteome;Signal;Transport		29	29	29	72.9	72.9	72.9	47.752	0	323.31	42019000000	2746	P50601	P50601	302
32.1791	32.2549	32.4796	32.7736	32.8304	32.5681	32.6332	33.099	33.2695	33.1028	33.142				amine biosynthetic process;amine metabolic process;arginine biosynthetic process;arginine biosynthetic process via ornithine;arginine metabolic process;biosynthetic process;carboxylic acid biosynthetic process;carboxylic acid metabolic process;cellular amine metabolic process;cellular amino acid biosynthetic process;cellular amino acid metabolic process;cellular biosynthetic process;cellular keto…	amidine-lyase activity;argininosuccinate lyase activity;carbon-nitrogen lyase activity;catalytic activity;lyase activity	cell part;cytoplasm;intracellular part	Alanine, aspartate and glutamate metabolism;Arginine and proline metabolism	Amino-acidbiosynthesis;Argininebiosynthesis;Completeproteome;Cytoplasm;Lyase;Referenceproteome	ko00250;ko00330	27	27	27	62.5	62.5	62.5	51.64	0	323.31	77254000000	2680	P50987	P50987	303
33.8028	34.108	33.8016	33.6791	33.25	33.1846	33.631	34.1495	34.202	33.8428	33.994				cellular process;drug transmembrane transport;drug transport;establishment of localization;response to antibiotic;response to chemical stimulus;response to stimulus;transmembrane transport;transport	drug transmembrane transporter activity;transmembrane transporter activity;transporter activity	cell part;integral to membrane;intrinsic to membrane;membrane;membrane part;plasma membrane		3D-structure;Antibioticresistance;Cellinnermembrane;Cellmembrane;Completeproteome;Directproteinsequencing;Membrane;Referenceproteome;Transmembrane;Transmembranehelix;Transport		45	45	45	41.2	41.2	41.2	112.79	0	323.31	232350000000	7463	P52002	P52002	304
28.0541	27.4972	27.4928	26.9409	NaN	27.0367	27.0924	27.3509	27.1164	NaN	NaN				biological regulation;biosynthetic process;cellular biosynthetic process;cellular macromolecule biosynthetic process;cellular macromolecule metabolic process;cellular metabolic process;cellular nitrogen compound metabolic process;cellular process;macromolecule biosynthetic process;macromolecule metabolic process;metabolic process;negative regulation of biological process;negative regulation of bi…	binding;DNA binding;identical protein binding;nucleic acid binding;nucleic acid binding transcription factor activity;protein binding;regulatory region DNA binding;regulatory region nucleic acid binding;sequence-specific DNA binding transcription factor activity;transcription regulatory region DNA binding	cell part;intracellular		3D-structure;Completeproteome;DNA-binding;Referenceproteome;Repressor;Transcription;Transcriptionregulation		4	4	4	44.2	44.2	44.2	16.964	0	6.4577	2131100000	153	P52003	P52003	305
NaN	27.4788	NaN	27.0045	NaN	NaN	NaN	25.1463	NaN	NaN	NaN				biosynthetic process;cellular biosynthetic process;cellular macromolecule biosynthetic process;cellular macromolecule metabolic process;cellular metabolic process;cellular nitrogen compound metabolic process;cellular process;DNA metabolic process;DNA replication;macromolecule biosynthetic process;macromolecule metabolic process;metabolic process;nitrogen compound metabolic process;nucleic acid me…	3'-5' exonuclease activity;catalytic activity;DNA polymerase activity;DNA-directed DNA polymerase activity;exonuclease activity;hydrolase activity;hydrolase activity, acting on ester bonds;nuclease activity;nucleotidyltransferase activity;transferase activity;transferase activity, transferring phosphorus-containing groups		DNA replication;Homologous recombination;Mismatch repair;Purine metabolism;Pyrimidine metabolism	Completeproteome;DNA-directedDNApolymerase;DNAreplication;Nucleotidyltransferase;Referenceproteome;Transferase	ko00230;ko00240;ko03030;ko03430;ko03440	8	8	8	44.2	44.2	44.2	35.746	0	132.86	1307900000	181	P52024	P52024	306
34.4704	34.5899	34.2446	34.0836	33.7653	33.6236	33.9817	34.6325	34.5782	34.158	34.5625				cellular process;drug transmembrane transport;drug transport;establishment of localization;response to antibiotic;response to chemical stimulus;response to stimulus;transmembrane transport;transport	drug transmembrane transporter activity;transmembrane transporter activity;transporter activity	cell part;membrane;plasma membrane		3D-structure;Antibioticresistance;Cellinnermembrane;Cellmembrane;Coiledcoil;Completeproteome;Directproteinsequencing;Lipoprotein;Membrane;Palmitate;Referenceproteome;Signal;Transport		37	37	37	77	77	77	40.969	0	323.31	299910000000	6091	P52477	P52477	307
36.3044	36.3573	36.3475	36.5481	36.4115	36.4849	36.5076	36.7834	36.6402	36.4604	36.7418				acetyl-CoA catabolic process;acetyl-CoA metabolic process;biosynthetic process;catabolic process;cellular biosynthetic process;cellular catabolic process;cellular macromolecule metabolic process;cellular metabolic process;cellular nitrogen compound biosynthetic process;cellular nitrogen compound metabolic process;cellular process;cellular protein metabolic process;coenzyme catabolic process;coenz…	acid-thiol ligase activity;adenyl nucleotide binding;adenyl ribonucleotide binding;ATP binding;binding;catalytic activity;cation binding;CoA-ligase activity;ion binding;kinase activity;ligase activity;ligase activity, forming carbon-sulfur bonds;magnesium ion binding;manganese ion binding;metal ion binding;nucleobase-containing compound kinase activity;nucleoside diphosphate kinase activity;nucle…		C5-Branched dibasic acid metabolism;Carbon fixation pathways in prokaryotes;Citrate cycle (TCA cycle);Propanoate metabolism	ATP-binding;Completeproteome;Ligase;Magnesium;Manganese;Metal-binding;Nucleotide-binding;Referenceproteome;Tricarboxylicacidcycle	ko00020;ko00640;ko00660;ko00720	37	37	37	80.9	80.9	80.9	41.542	0	323.31	926670000000	10148	P53593	P53593	308
31.6857	31.6518	32.8169	30.3964	32.633	32.7328	32.1612	30.9328	29.8326	31.9666	30.4894					antioxidant activity;binding;catalytic activity;cation binding;ion binding;metal ion binding;oxidoreductase activity;oxidoreductase activity, acting on superoxide radicals as acceptor;superoxide dismutase activity		Huntington's disease;Peroxisome	Completeproteome;Iron;Metal-binding;Oxidoreductase;Referenceproteome	ko04146;ko05016	10	10	10	70.5	70.5	70.5	21.351	0	191.08	72625000000	1261	P53641	P53641	309
33.3137	32.326	33.546	33.1095	33.1213	33.4024	32.9094	32.0934	32.3185	33.3577	32.4146				cellular metabolic process;cellular process;cellular response to chemical stimulus;cellular response to oxidative stress;cellular response to oxygen radical;cellular response to reactive oxygen species;cellular response to stimulus;cellular response to stress;cellular response to superoxide;metabolic process;reactive oxygen species metabolic process;removal of superoxide radicals;response to chem…	antioxidant activity;binding;catalytic activity;cation binding;ion binding;manganese ion binding;metal ion binding;oxidoreductase activity;oxidoreductase activity, acting on superoxide radicals as acceptor;superoxide dismutase activity;transition metal ion binding		Huntington's disease;Peroxisome	Completeproteome;Manganese;Metal-binding;Oxidoreductase;Referenceproteome	ko04146;ko05016	9	9	9	66	66	66	22.506	0	218.61	61573000000	1526	P53652	P53652	310
30.5533	31.1739	30.7855	29.3294	30.3674	29.9807	29.6469	29.8151	30.0901	30.5191	29.7477				biological regulation;biosynthetic process;cellular biosynthetic process;cellular macromolecule biosynthetic process;cellular macromolecule metabolic process;cellular metabolic process;cellular nitrogen compound metabolic process;cellular process;gene expression;homeostasis of number of cells;homeostasis of number of cells in a free-living population;homeostatic process;macromolecule biosynthetic…	binding;DNA binding;nucleic acid binding;nucleic acid binding transcription factor activity;sequence-specific DNA binding transcription factor activity		Two-component system	Activator;Completeproteome;DNA-binding;Quorumsensing;Referenceproteome;Transcription;Transcriptionregulation	ko02020	15	15	15	63.1	63.1	63.1	27.577	0	323.31	13798000000	835	P54292	P54292	311
32.0763	31.9722	32.0059	32.6603	32.5238	32.3398	32.4365	32.6323	32.6268	32.5219	32.448				amine biosynthetic process;amine metabolic process;aspartate family amino acid biosynthetic process;aspartate family amino acid metabolic process;biosynthetic process;carboxylic acid biosynthetic process;carboxylic acid metabolic process;cellular amine metabolic process;cellular amino acid biosynthetic process;cellular amino acid metabolic process;cellular biosynthetic process;cellular ketone met…	binding;catalytic activity;cofactor binding;pyridoxal phosphate binding;transferase activity;vitamin B6 binding;vitamin binding		Cysteine and methionine metabolism	Amino-acidbiosynthesis;Completeproteome;Methioninebiosynthesis;Pyridoxalphosphate;Referenceproteome;Transferase	ko00270	24	24	24	61	61	61	43.184	0	323.31	55877000000	2870	P55218	P55218	312
32.3133	32.1839	31.9801	32.6911	32.352	32.3623	32.2853	32.6057	32.5822	32.63	32.7293				biological regulation;biosynthetic process;cellular biosynthetic process;cellular macromolecule biosynthetic process;cellular macromolecule metabolic process;cellular metabolic process;cellular nitrogen compound metabolic process;cellular process;macromolecule biosynthetic process;macromolecule metabolic process;metabolic process;multi-organism process;nitrogen compound metabolic process;nucleic …	adenyl nucleotide binding;adenyl ribonucleotide binding;AMP binding;binding;cAMP binding;cyclic nucleotide binding;DNA binding;nucleic acid binding;nucleic acid binding transcription factor activity;nucleotide binding;purine nucleotide binding;purine ribonucleotide binding;ribonucleotide binding;sequence-specific DNA binding transcription factor activity	cell part;intracellular	Two-component system;Vibrio cholerae pathogenic cycle	3D-structure;cAMP;cAMP-binding;Completeproteome;DNA-binding;Nucleotide-binding;Referenceproteome;Transcription;Transcriptionregulation;Virulence	ko02020;ko05111	13	13	13	60.3	60.3	60.3	24.225	0	292.56	79325000000	2316	P55222	P55222	313
32.3514	32.0143	32.5285	31.6373	31.8272	32.148	32.1712	31.6938	31.1749	31.611	31.3299				amine catabolic process;amine metabolic process;aromatic amino acid family catabolic process;aromatic amino acid family metabolic process;aromatic compound catabolic process;carboxylic acid catabolic process;carboxylic acid metabolic process;catabolic process;cellular amine metabolic process;cellular amino acid catabolic process;cellular amino acid metabolic process;cellular aromatic compound met…	catalytic activity;cis-trans isomerase activity;isomerase activity;maleylacetoacetate isomerase activity	cell part;cytoplasm;intracellular part	Styrene degradation;Tyrosine metabolism	Completeproteome;Isomerase;Phenylalaninecatabolism;Referenceproteome;Tyrosinecatabolism	ko00350;ko00643	17	17	17	84	84	84	23.685	0	152.57	49272000000	2353	P57109	P57109	314
33.5316	33.6084	33.6062	33.5993	33.5959	33.4053	33.6293	33.7578	33.8899	33.8413	33.7881				biological regulation;cell redox homeostasis;cellular homeostasis;cellular metabolic process;cellular nitrogen compound metabolic process;cellular process;coenzyme metabolic process;cofactor metabolic process;heterocycle metabolic process;homeostatic process;metabolic process;NADP metabolic process;nicotinamide nucleotide metabolic process;nitrogen compound metabolic process;nucleobase-containing…	binding;catalytic activity;cation transmembrane transporter activity;coenzyme binding;cofactor binding;flavin adenine dinucleotide binding;hydrogen ion transmembrane transporter activity;inorganic cation transmembrane transporter activity;ion transmembrane transporter activity;monovalent inorganic cation transmembrane transporter activity;NAD(P)+ transhydrogenase (B-specific) activity;NAD(P)+ tra…	cell part;cytoplasm;intracellular part	Nicotinate and nicotinamide metabolism	Completeproteome;Cytoplasm;FAD;Flavoprotein;NAD;NADP;Oxidoreductase;Referenceproteome	ko00760	40	40	40	84.5	84.5	84.5	51.16	0	323.31	193440000000	6610	P57112	P57112	315
26.7493	26.2921	27.7463	26.1008	27.7142	27.7464	27.3835	26.6566	26.1492	26.7128	NaN					binding;catalytic activity;exonuclease activity;exonuclease activity, active with either ribo- or deoxyribonucleic acids and producing 5'-phosphomonoesters;exoribonuclease activity;exoribonuclease activity, producing 5'-phosphomonoesters;hydrolase activity;hydrolase activity, acting on ester bonds;nuclease activity;nucleic acid binding;ribonuclease activity	cell part;cytoplasm;intracellular part	Ribosome biogenesis in eukaryotes	Completeproteome;Cytoplasm;Exonuclease;Hydrolase;Nuclease;Referenceproteome	ko03008	6	6	6	39.4	39.4	39.4	20.826	0	15.922	1054800000	118	P57665	P57665	316
34.8992	34.5042	35.0908	33.7577	33.9918	34.293	34.2434	33.7739	33.2999	33.8047	33.4463				biological regulation;cell redox homeostasis;cellular homeostasis;cellular process;homeostatic process;regulation of biological process;regulation of biological quality;regulation of cellular process	antioxidant activity;catalytic activity;oxidoreductase activity;oxidoreductase activity, acting on paired donors, with incorporation or reduction of molecular oxygen;oxidoreductase activity, acting on peroxide as acceptor;peroxidase activity;peroxiredoxin activity;thioredoxin peroxidase activity			Antioxidant;Completeproteome;Oxidoreductase;Peroxidase;Referenceproteome		19	19	19	89.1	89.1	89.1	17.234	0	323.31	177900000000	4030	P57668	P57668	317
NaN	NaN	NaN	NaN	NaN	NaN	NaN	NaN	28.0476	NaN	NaN					active transmembrane transporter activity;adenyl nucleotide binding;adenyl ribonucleotide binding;ATP binding;ATPase activity;ATPase activity, coupled;ATPase activity, coupled to movement of substances;ATPase activity, coupled to transmembrane movement of ions;ATPase activity, coupled to transmembrane movement of ions, phosphorylative mechanism;ATPase activity, coupled to transmembrane movement o…	cell part;integral to membrane;intrinsic to membrane;membrane;membrane part;plasma membrane	Two-component system	ATP-binding;Cellinnermembrane;Cellmembrane;Completeproteome;Hydrolase;Iontransport;Membrane;Nucleotide-binding;Potassium;Potassiumtransport;Referenceproteome;Transmembrane;Transmembranehelix;Transport	ko02020	1	1	1	2.1	2.1	2.1	59.934	0	10.658	1079100000	91	P57683	P57683	318
27.7568	28.5169	28.5107	27.2965	28.3402	NaN	27.543	NaN	NaN	NaN	NaN					active transmembrane transporter activity;adenyl nucleotide binding;adenyl ribonucleotide binding;ATP binding;ATPase activity;ATPase activity, coupled;ATPase activity, coupled to movement of substances;ATPase activity, coupled to transmembrane movement of ions;ATPase activity, coupled to transmembrane movement of ions, phosphorylative mechanism;ATPase activity, coupled to transmembrane movement o…	cell part;integral to membrane;intrinsic to membrane;membrane;membrane part;plasma membrane	Two-component system	ATP-binding;Cellinnermembrane;Cellmembrane;Completeproteome;Hydrolase;Iontransport;Membrane;Nucleotide-binding;Potassium;Potassiumtransport;Referenceproteome;Transmembrane;Transmembranehelix;Transport	ko02020	5	5	5	54.1	54.1	54.1	19.277	0	30.209	1989100000	121	P57686	P57686	319
30.6964	30.8798	30.4222	29.6805	29.8074	29.5457	30.2159	29.6998	30.7995	29.4582	30.7462					active transmembrane transporter activity;adenyl nucleotide binding;adenyl ribonucleotide binding;ATP binding;ATPase activity;ATPase activity, coupled;ATPase activity, coupled to movement of substances;ATPase activity, coupled to transmembrane movement of ions;ATPase activity, coupled to transmembrane movement of ions, phosphorylative mechanism;ATPase activity, coupled to transmembrane movement o…	cell part;integral to membrane;intrinsic to membrane;membrane;membrane part;plasma membrane	Two-component system	ATP-binding;Cellinnermembrane;Cellmembrane;Completeproteome;Hydrolase;Iontransport;Magnesium;Membrane;Metal-binding;Nucleotide-binding;Phosphoprotein;Potassium;Potassiumtransport;Referenceproteome;Transmembrane;Transmembranehelix;Transport	ko02020	27	27	27	43.3	43.3	43.3	72.989	0	323.31	12045000000	1158	P57698	P57698	320
27.4134	26.969	27.6947	27.0598	28.4646	28.7936	28.2151	28.3127	27.439	28.2042	27.9122				alcohol metabolic process;biosynthetic process;carbohydrate metabolic process;carboxylic acid metabolic process;cellular aldehyde metabolic process;cellular biosynthetic process;cellular carbohydrate metabolic process;cellular ketone metabolic process;cellular lipid metabolic process;cellular metabolic process;cellular process;glyceraldehyde-3-phosphate metabolic process;isopentenyl diphosphate b…	2-C-methyl-D-erythritol 2,4-cyclodiphosphate synthase activity;binding;catalytic activity;cation binding;ion binding;lyase activity;metal ion binding;phosphorus-oxygen lyase activity		Terpenoid backbone biosynthesis	Completeproteome;Isoprenebiosynthesis;Lyase;Metal-binding;Referenceproteome	ko00900	4	4	4	33.8	33.8	33.8	16.662	0	88.118	2429500000	216	P57708	P57708	321
29.2449	29.222	28.9325	28.8841	28.5651	28.098	28.7915	28.9362	28.8787	29.2084	28.8458				amine biosynthetic process;amine metabolic process;aspartate family amino acid biosynthetic process;aspartate family amino acid metabolic process;biosynthetic process;carboxylic acid biosynthetic process;carboxylic acid metabolic process;cellular amine metabolic process;cellular amino acid biosynthetic process;cellular amino acid metabolic process;cellular biosynthetic process;cellular ketone met…	acetyltransferase activity;catalytic activity;homoserine O-acetyltransferase activity;O-acetyltransferase activity;O-acyltransferase activity;transferase activity;transferase activity, transferring acyl groups;transferase activity, transferring acyl groups other than amino-acyl groups	cell part;cytoplasm;intracellular part	Cysteine and methionine metabolism;Sulfur metabolism	Acyltransferase;Amino-acidbiosynthesis;Completeproteome;Cytoplasm;Methioninebiosynthesis;Referenceproteome;Transferase	ko00270;ko00920	12	12	12	46.4	46.4	46.4	41.834	0	145.35	5742900000	694	P57714	P57714	322
30.2946	30.7286	30.913	30.2285	30.2129	30.6672	30.4413	30.1498	30.3709	30.5675	30.2637					binding;nucleic acid binding;RNA binding;translation factor activity, nucleic acid binding;translation initiation factor activity	cell part;cytoplasm;intracellular part		Completeproteome;Cytoplasm;Initiationfactor;Proteinbiosynthesis;Referenceproteome		4	4	4	77.8	77.8	77.8	8.3025	0	30.866	19422000000	918	P65116	P65116	323
30.0254	30.4863	29.9998	NaN	NaN	NaN	NaN	NaN	NaN	NaN	NaN				amine biosynthetic process;amine metabolic process;biosynthetic process;carboxylic acid biosynthetic process;carboxylic acid metabolic process;cellular amine metabolic process;cellular amino acid biosynthetic process;cellular amino acid metabolic process;cellular biosynthetic process;cellular ketone metabolic process;cellular metabolic process;cellular nitrogen compound biosynthetic process;cellu…	catalytic activity;imidazoleglycerol-phosphate synthase activity;transferase activity;transferase activity, transferring glycosyl groups;transferase activity, transferring pentosyl groups	cell part;cytoplasm;intracellular part	Histidine metabolism	Amino-acidbiosynthesis;Completeproteome;Cytoplasm;Glutamineamidotransferase;Histidinebiosynthesis;Referenceproteome;Transferase	ko00340	12	12	12	70.8	70.8	70.8	22.695	0	101.81	3831700000	317	P72138	P72138	324
28.8161	28.3777	28.3664	NaN	NaN	NaN	NaN	NaN	NaN	NaN	NaN				amine biosynthetic process;amine metabolic process;biosynthetic process;carboxylic acid biosynthetic process;carboxylic acid metabolic process;cellular amine metabolic process;cellular amino acid biosynthetic process;cellular amino acid metabolic process;cellular biosynthetic process;cellular ketone metabolic process;cellular metabolic process;cellular nitrogen compound biosynthetic process;cellu…	carbon-carbon lyase activity;catalytic activity;lyase activity;oxo-acid-lyase activity	cell part;cytoplasm;intracellular part	Histidine metabolism	Amino-acidbiosynthesis;Completeproteome;Cytoplasm;Histidinebiosynthesis;Lyase;Referenceproteome	ko00340	11	11	11	47.4	47.4	47.4	27.448	0	75.407	1562800000	184	P72139	P72139	325
36.7619	37.0062	36.3979	34.3653	33.6723	33.5989	33.8403	36.3366	36.244	36.5878	36.5638				bacterial-type flagellar cell motility;cell motility;cellular component movement;cellular process;ciliary or flagellar motility;flagellar cell motility;locomotion	structural molecule activity	bacterial-type flagellum filament;bacterial-type flagellum part;cell part;cell projection part;extracellular region;flagellum part;intracellular part;organelle part	Flagellar assembly;Plant-pathogen interaction;Two-component system	Bacterialflagellum;Completeproteome;Phosphoprotein;Referenceproteome;Secreted	ko02020;ko02040;ko04626	35	35	35	74	74	74	49.242	0	323.31	791800000000	8008	P72151	P72151	326
NaN	NaN	25.4938	25.8365	27.2149	26.5269	26.1457	26.6655	26.5999	26.8153	26.3026				cellular macromolecule metabolic process;cellular metabolic process;cellular nitrogen compound metabolic process;cellular process;macromolecule metabolic process;macromolecule modification;metabolic process;ncRNA metabolic process;ncRNA processing;nitrogen compound metabolic process;nucleic acid metabolic process;nucleobase-containing compound metabolic process;primary metabolic process;pseudouri…	binding;catalytic activity;intramolecular transferase activity;isomerase activity;nucleic acid binding;pseudouridine synthase activity;RNA binding			Completeproteome;Isomerase;Referenceproteome;tRNAprocessing		8	8	8	37.8	37.8	37.8	33.41	0	35.888	1048100000	87	P72154	P72154	327
30.9387	30.9107	31.0765	30.9076	31.3798	31.1769	31.5296	31.458	31.0667	31.0753	31.4601				biosynthetic process;cellular biosynthetic process;cellular metabolic process;cellular nitrogen compound biosynthetic process;cellular nitrogen compound metabolic process;cellular process;'de novo' IMP biosynthetic process;heterocycle biosynthetic process;heterocycle metabolic process;IMP biosynthetic process;IMP metabolic process;metabolic process;nitrogen compound metabolic process;nucleobase-c…	5-(carboxyamino)imidazole ribonucleotide mutase activity;catalytic activity;intramolecular transferase activity;isomerase activity		Purine metabolism	Completeproteome;Isomerase;Purinebiosynthesis;Referenceproteome	ko00230	11	11	11	93.3	93.3	93.3	16.889	0	323.31	26270000000	1313	P72157	P72157	328
28.9973	28.397	28.9771	29.0596	28.9901	29.07	29.2921	27.9506	28.3639	28.5438	28.2732				biosynthetic process;cellular biosynthetic process;cellular metabolic process;cellular nitrogen compound biosynthetic process;cellular nitrogen compound metabolic process;cellular process;'de novo' IMP biosynthetic process;heterocycle biosynthetic process;heterocycle metabolic process;IMP biosynthetic process;IMP metabolic process;metabolic process;nitrogen compound metabolic process;nucleobase-c…	5-(carboxyamino)imidazole ribonucleotide synthase activity;adenyl nucleotide binding;adenyl ribonucleotide binding;ATP binding;binding;carbon-carbon lyase activity;carboxy-lyase activity;catalytic activity;cation binding;ion binding;ligase activity;ligase activity, forming carbon-nitrogen bonds;lyase activity;metal ion binding;nucleotide binding;phosphoribosylaminoimidazole carboxylase activity;p…		Purine metabolism	ATP-binding;Completeproteome;Ligase;Nucleotide-binding;Purinebiosynthesis;Referenceproteome	ko00230	6	6	6	27.8	27.8	27.8	38.495	0	30.517	3335600000	262	P72158	P72158	329
30.3332	30.1366	30.7775	30.5812	31.0846	31.1957	31.1232	30.594	30.1978	30.6534	30.4459				biosynthetic process;cellular aromatic compound metabolic process;cellular biosynthetic process;cellular metabolic process;cellular nitrogen compound biosynthetic process;cellular nitrogen compound metabolic process;cellular process;'de novo' UMP biosynthetic process;heterocycle biosynthetic process;heterocycle metabolic process;metabolic process;nitrogen compound metabolic process;nucleobase bio…	binding;catalytic activity;cation binding;dihydroorotase activity;hydrolase activity;hydrolase activity, acting on carbon-nitrogen (but not peptide) bonds;hydrolase activity, acting on carbon-nitrogen (but not peptide) bonds, in cyclic amides;ion binding;metal ion binding;transition metal ion binding;zinc ion binding		Pyrimidine metabolism	Completeproteome;Hydrolase;Metal-binding;Pyrimidinebiosynthesis;Referenceproteome;Zinc	ko00240	17	17	17	64.9	64.9	64.9	38.406	0	186.91	17929000000	1489	P72170	P72170	330
33.9997	34.0368	34.0451	34.5186	34.5201	34.3529	34.3532	34.1077	34.0731	34.2026	34.0009				amine metabolic process;biosynthetic process;carboxylic acid metabolic process;cellular amine metabolic process;cellular amino acid metabolic process;cellular ketone metabolic process;cellular metabolic process;cellular nitrogen compound metabolic process;cellular process;metabolic process;nitrogen compound metabolic process;organic acid metabolic process;oxoacid metabolic process;primary metabol…	binding;catalytic activity;cofactor binding;L-aspartate:2-oxoglutarate aminotransferase activity;L-phenylalanine aminotransferase activity;L-phenylalanine:2-oxoglutarate aminotransferase activity;pyridoxal phosphate binding;transaminase activity;transferase activity;transferase activity, transferring nitrogenous groups;vitamin B6 binding;vitamin binding	cell part;cytoplasm;intracellular part	Cysteine and methionine metabolism;Isoquinoline alkaloid biosynthesis;Novobiocin biosynthesis;Phenylalanine metabolism;Phenylalanine, tyrosine and tryptophan biosynthesis;Tropane, piperidine and pyridine alkaloid biosynthesis;Tyrosine metabolism	Aminotransferase;Completeproteome;Cytoplasm;Pyridoxalphosphate;Referenceproteome;Transferase	ko00270;ko00350;ko00360;ko00400;ko00401;ko00950;ko00960	31	31	31	81.2	81.2	81.2	43.319	0	323.31	204870000000	6010	P72173	P72173	331
31.4605	31.2877	31.4799	31.8412	32.076	31.7462	31.6443	31.9076	31.6695	31.9096	31.4223				cell communication;cellular macromolecule metabolic process;cellular metabolic process;cellular nitrogen compound metabolic process;cellular process;cellular response to external stimulus;cellular response to extracellular stimulus;cellular response to stimulus;cellular response to stress;DNA metabolic process;DNA repair;macromolecule metabolic process;metabolic process;nitrogen compound metaboli…	adenyl nucleotide binding;adenyl ribonucleotide binding;ATP binding;binding;catalytic activity;deoxyribonuclease activity;DNA binding;endodeoxyribonuclease activity;endonuclease activity;excinuclease ABC activity;helicase activity;hydrolase activity;hydrolase activity, acting on acid anhydrides;hydrolase activity, acting on acid anhydrides, in phosphorus-containing anhydrides;hydrolase activity, …	cell part;cytoplasm;intracellular part	Nucleotide excision repair	ATP-binding;Completeproteome;Cytoplasm;DNAdamage;DNAexcision;DNArepair;Excisionnuclease;Nucleotide-binding;Referenceproteome;SOSresponse	ko03420	42	42	42	74.9	74.9	74.9	76.066	0	323.31	39769000000	2293	P72174	P72174	332
NaN	NaN	NaN	NaN	28.1706	28.5903	NaN	NaN	NaN	28.7709	NaN				biosynthetic process;cellular aromatic compound metabolic process;cellular biosynthetic process;cellular metabolic process;cellular nitrogen compound biosynthetic process;cellular nitrogen compound metabolic process;cellular process;cofactor biosynthetic process;cofactor metabolic process;heterocycle biosynthetic process;heterocycle metabolic process;metabolic process;nitrogen compound metabolic …	4 iron, 4 sulfur cluster binding;binding;catalytic activity;cation binding;coproporphyrinogen dehydrogenase activity;coproporphyrinogen oxidase activity;ion binding;iron-sulfur cluster binding;metal cluster binding;metal ion binding;oxidoreductase activity;oxidoreductase activity, acting on the CH-CH group of donors;oxidoreductase activity, acting on the CH-CH group of donors, oxygen as acceptor	cell part;cytoplasm;intracellular part	Porphyrin and chlorophyll metabolism	4Fe-4S;Completeproteome;Cytoplasm;Iron;Iron-sulfur;Metal-binding;Oxidoreductase;Porphyrinbiosynthesis;Referenceproteome;S-adenosyl-L-methionine	ko00860	14	14	14	37.6	37.6	37.6	52.488	0	91.221	3196200000	167	P77915	P77915	333
30.0693	30.4265	30.2605	29.9882	30.2347	29.8116	29.9556	29.9335	29.8203	29.8839	30.0559				amine catabolic process;amine metabolic process;arginine catabolic process;arginine catabolic process to succinate;arginine metabolic process;carboxylic acid catabolic process;carboxylic acid metabolic process;catabolic process;cellular amine metabolic process;cellular amino acid catabolic process;cellular amino acid metabolic process;cellular catabolic process;cellular ketone metabolic process;c…	arginine N-succinyltransferase activity;catalytic activity;N-acyltransferase activity;N-succinyltransferase activity;succinyltransferase activity;transferase activity;transferase activity, transferring acyl groups;transferase activity, transferring acyl groups other than amino-acyl groups		Arginine and proline metabolism	3D-structure;Acyltransferase;Argininemetabolism;Completeproteome;Directproteinsequencing;Referenceproteome;Transferase	ko00330	12	12	12	61.8	61.8	61.8	36.93	0	159.97	13787000000	1068	P80357	P80357	334
30.3812	30.7209	30.4614	29.8067	30.1246	30.0669	30.302	29.9285	29.8891	29.7837	30.0813				amine catabolic process;amine metabolic process;arginine catabolic process;arginine catabolic process to succinate;arginine metabolic process;carboxylic acid catabolic process;carboxylic acid metabolic process;catabolic process;cellular amine metabolic process;cellular amino acid catabolic process;cellular amino acid metabolic process;cellular catabolic process;cellular ketone metabolic process;c…	arginine N-succinyltransferase activity;catalytic activity;N-acyltransferase activity;N-succinyltransferase activity;succinyltransferase activity;transferase activity;transferase activity, transferring acyl groups;transferase activity, transferring acyl groups other than amino-acyl groups		Arginine and proline metabolism	Acyltransferase;Argininemetabolism;Completeproteome;Directproteinsequencing;Referenceproteome;Transferase	ko00330	20	20	20	73.5	73.5	73.5	37.245	0	263.27	11560000000	1060	P80358	P80358	335
28.4205	29.0684	28.8651	29.0764	29.2127	28.9534	29.282	29.6344	29.2845	28.9677	29.4803					binding;nucleic acid binding;RNA binding			Completeproteome;Referenceproteome;RNA-binding		5	5	5	37.5	37.5	37.5	11.657	0	15.798	4325900000	292	P95453	P95453	336
29.2776	29.5263	28.42	28.5271	28.5152	28.7687	28.53	27.9155	28.2228	27.7682	28.3664					catalytic activity;methyltransferase activity;O-methyltransferase activity;RNA methyltransferase activity;rRNA (uridine) methyltransferase activity;rRNA (uridine-2'-O-)-methyltransferase activity;rRNA methyltransferase activity;S-adenosylmethionine-dependent methyltransferase activity;transferase activity;transferase activity, transferring one-carbon groups	cell part;cytoplasm;intracellular part		Completeproteome;Cytoplasm;Methyltransferase;Referenceproteome;rRNAprocessing;S-adenosyl-L-methionine;Transferase		9	9	9	56	56	56	23.499	0	58.197	5717500000	406	P95454	P95454	337
28.3823	28.1597	27.5516	28.1403	28.2027	27.9088	27.8501	NaN	27.6014	27.6845	27.8451				biosynthetic process;cellular aromatic compound metabolic process;cellular biosynthetic process;cellular metabolic process;cellular nitrogen compound biosynthetic process;cellular nitrogen compound metabolic process;cellular process;cofactor biosynthetic process;cofactor metabolic process;heterocycle biosynthetic process;heterocycle metabolic process;metabolic process;nitrogen compound metabolic …	carbon-carbon lyase activity;carboxy-lyase activity;catalytic activity;lyase activity;uroporphyrinogen decarboxylase activity	cell part;cytoplasm;intracellular part	Porphyrin and chlorophyll metabolism	3D-structure;Completeproteome;Cytoplasm;Decarboxylase;Lyase;Porphyrinbiosynthesis;Referenceproteome	ko00860	12	12	12	52.4	52.4	52.4	38.792	0	69.385	3461600000	287	P95458	P95458	338
29.2853	29.1647	29.5204	29.1418	30.194	30.2489	29.4553	30.6272	30.3873	30.7607	30.3571				biological regulation;biosynthetic process;cellular biosynthetic process;cellular macromolecule biosynthetic process;cellular macromolecule metabolic process;cellular metabolic process;cellular nitrogen compound metabolic process;cellular process;macromolecule biosynthetic process;macromolecule metabolic process;metabolic process;nitrogen compound metabolic process;nucleic acid metabolic process;…	binding;DNA binding;nucleic acid binding	cell part;cytoplasm;intracellular part		Activator;Completeproteome;Cytoplasm;DNA-binding;Referenceproteome;Stressresponse;Transcription;Transcriptionregulation		4	4	4	66.7	66.7	66.7	7.6054	0	43.824	9091800000	451	P95459	P95459	339
28.7846	29.2723	28.7444	29.5153	28.7961	29.285	29.1557	29.4603	29.304	29.3867	28.9334				cellular macromolecule metabolic process;cellular metabolic process;cellular nitrogen compound metabolic process;cellular process;cellular response to stimulus;cellular response to stress;DNA metabolic process;DNA repair;macromolecule metabolic process;metabolic process;nitrogen compound metabolic process;nucleic acid metabolic process;nucleobase-containing compound metabolic process;primary meta…	adenyl nucleotide binding;adenyl ribonucleotide binding;ATP binding;ATPase activity;ATPase activity, coupled;binding;catalytic activity;cation binding;damaged DNA binding;DNA binding;DNA-dependent ATPase activity;hydrolase activity;hydrolase activity, acting on acid anhydrides;hydrolase activity, acting on acid anhydrides, in phosphorus-containing anhydrides;ion binding;metal ion binding;nucleic …			ATP-binding;Completeproteome;DNA-binding;DNAdamage;DNArepair;Metal-binding;Nucleotide-binding;Referenceproteome;Zinc;Zinc-finger		20	20	20	54.5	54.5	54.5	48.41	0	323.31	7187600000	797	P96963	P96963	340
27.3277	27.5201	27.0786	26.5197	26.9938	NaN	NaN	NaN	NaN	NaN	NaN				cellular process;establishment of localization;establishment of localization in cell;establishment of protein localization;protein secretion;protein secretion by the type II secretion system;protein transmembrane transport;protein transport;secretion;secretion by cell;transmembrane transport;transport	adenyl nucleotide binding;adenyl ribonucleotide binding;ATP binding;binding;nucleotide binding;protein transporter activity;purine nucleotide binding;purine ribonucleoside triphosphate binding;purine ribonucleotide binding;ribonucleotide binding;substrate-specific transporter activity;transporter activity	cell part;cytoplasm;intracellular part;macromolecular complex;protein complex;type II protein secretion system complex	Bacterial secretion system	ATP-binding;Completeproteome;Cytoplasm;Nucleotide-binding;Proteintransport;Referenceproteome;Transport	ko03070	10	10	10	26.3	26.3	26.3	55.524	0	67.103	524450000	59	Q00512	Q00512	341
30.0454	31.1008	29.6629	28.0703	29.0987	29.4706	26.8813	29.3785	29.5406	28.7196	28.1502				cellular process;establishment of localization;establishment of localization in cell;establishment of protein localization;protein secretion;protein secretion by the type II secretion system;protein transmembrane transport;protein transport;secretion;secretion by cell;transmembrane transport;transport	protein transporter activity;substrate-specific transporter activity;transporter activity	cell part;integral to membrane;intrinsic to membrane;macromolecular complex;membrane;membrane part;plasma membrane;protein complex;type II protein secretion system complex	Bacterial secretion system	Cellinnermembrane;Cellmembrane;Completeproteome;Membrane;Proteintransport;Referenceproteome;Transmembrane;Transmembranehelix;Transport	ko03070	4	4	4	14.1	14.1	14.1	44.061	0	126.21	5273500000	272	Q00513	Q00513	342
31.4974	31.7911	31.5569	30.5821	30.3815	30.3196	30.5065	30.4383	30.2802	30.4899	30.5345				cellular process;establishment of localization;establishment of localization in cell;establishment of protein localization;protein secretion;protein secretion by the type II secretion system;protein transmembrane transport;protein transport;secretion;secretion by cell;transmembrane transport;transport	protein transporter activity;substrate-specific transporter activity;transporter activity	cell part;macromolecular complex;protein complex;type II protein secretion system complex	Bacterial secretion system	3D-structure;Completeproteome;Methylation;Proteintransport;Referenceproteome;Transport	ko03070	8	8	8	59.2	59.2	59.2	15.448	0	132.08	14657000000	738	Q00514	Q00514	343
29.2345	29.0386	29.219	29.4754	29.1241	29.4302	29.1534	29.2864	29.4704	29.4905	29.3894				biological regulation;biosynthetic process;cellular biosynthetic process;cellular macromolecule biosynthetic process;cellular macromolecule metabolic process;cellular metabolic process;cellular nitrogen compound metabolic process;cellular process;cellular response to stimulus;macromolecule biosynthetic process;macromolecule metabolic process;metabolic process;nitrogen compound metabolic process;n…	adenyl nucleotide binding;adenyl ribonucleotide binding;ATP binding;binding;DNA binding;molecular transducer activity;nucleic acid binding;nucleic acid binding transcription factor activity;nucleotide binding;purine nucleotide binding;purine ribonucleoside triphosphate binding;purine ribonucleotide binding;regulatory region DNA binding;regulatory region nucleic acid binding;ribonucleotide binding…	cell part;cytoplasm;intracellular part	Two-component system	Activator;ATP-binding;Completeproteome;Cytoplasm;DNA-binding;Nucleotide-binding;Phosphoprotein;Referenceproteome;Transcription;Transcriptionregulation;Two-componentregulatorysystem	ko02020	18	18	18	48.3	48.3	48.3	49.736	0	185.05	6604800000	592	Q00934	Q00934	344
29.8274	30.0428	30.4232	30.3845	30.9606	30.7065	31.086	30.9801	31.3343	30.8675	31.3541				amine biosynthetic process;amine metabolic process;aromatic amino acid family biosynthetic process;aromatic amino acid family biosynthetic process, prephenate pathway;aromatic amino acid family metabolic process;aromatic compound biosynthetic process;biosynthetic process;carboxylic acid biosynthetic process;carboxylic acid metabolic process;cellular amine metabolic process;cellular amino acid bio…	arogenate dehydratase activity;carbon-oxygen lyase activity;catalytic activity;hydro-lyase activity;lyase activity;prephenate dehydratase activity;transporter activity	cell part;periplasmic space	Phenylalanine, tyrosine and tryptophan biosynthesis	3D-structure;Amino-acidbiosynthesis;Aromaticaminoacidbiosynthesis;Completeproteome;Directproteinsequencing;Lyase;Multifunctionalenzyme;Periplasm;Phenylalaninebiosynthesis;Referenceproteome;Signal	ko00400	10	10	10	45.9	45.9	45.9	30.447	0	92.683	17505000000	716	Q01269	Q01269	345
NaN	NaN	NaN	NaN	NaN	NaN	NaN	NaN	NaN	NaN	NaN				biosynthetic process;cellular biosynthetic process;cellular macromolecule biosynthetic process;cellular macromolecule metabolic process;cellular metabolic process;cellular nitrogen compound metabolic process;cellular process;macromolecule biosynthetic process;macromolecule metabolic process;metabolic process;nitrogen compound metabolic process;nucleic acid metabolic process;nucleobase-containing …	binding;DNA binding;nucleic acid binding;nucleic acid binding transcription factor activity;sequence-specific DNA binding transcription factor activity			Completeproteome;DNA-binding;Referenceproteome;Transcription;Transcriptionregulation		5	5	5	25.2	25.2	25.2	34.021	0	137.04	232130000	36	Q01610	Q01610	346
29.7538	29.7297	29.6508	30.0795	30.8157	30.5111	30.3523	25.8079	28.1903	29.2722	28.8757				cellular process;establishment of localization;establishment of localization in cell;establishment of protein localization;protein secretion;protein secretion by the type I secretion system;protein transmembrane transport;protein transport;secretion;secretion by cell;transmembrane transport;transport	active transmembrane transporter activity;adenyl nucleotide binding;adenyl ribonucleotide binding;ATP binding;ATPase activity;ATPase activity, coupled;ATPase activity, coupled to movement of substances;ATPase activity, coupled to transmembrane movement of substances;binding;catalytic activity;hydrolase activity;hydrolase activity, acting on acid anhydrides;hydrolase activity, acting on acid anhyd…	cell part;integral to membrane;intrinsic to membrane;macromolecular complex;membrane;membrane part;plasma membrane;protein complex;type I protein secretion system complex	ABC transporters	ATP-binding;Cellmembrane;Completeproteome;Membrane;Nucleotide-binding;Referenceproteome;Transmembrane;Transmembranehelix;Transport	ko02010	21	21	21	50.6	50.6	50.6	63.67	0	323.31	7783600000	718	Q03024	Q03024	347
NaN	NaN	27.0086	NaN	28.105	28.3282	27.3417	NaN	NaN	NaN	NaN				cellular process;establishment of localization;establishment of localization in cell;establishment of protein localization;protein secretion;protein transport;secretion;secretion by cell;transmembrane transport;transport	protein transporter activity;substrate-specific transporter activity;transporter activity	cell part;cell wall;external encapsulating structure;Gram-negative-bacterium-type cell wall;integral to membrane;intrinsic to membrane;membrane;membrane part;peptidoglycan-based cell wall;plasma membrane		Cellinnermembrane;Cellmembrane;Completeproteome;Membrane;Referenceproteome;Transmembrane;Transmembranehelix;Transport		16	16	16	40.7	40.7	40.7	48.052	0	40.567	617210000	67	Q03025;Q9HYJ9	Q03025	348
NaN	NaN	25.966	NaN	28.4963	28.3221	28.5563	NaN	NaN	NaN	NaN				establishment of localization;secretion;transport	transporter activity	cell outer membrane;cell part;external encapsulating structure part;integral to membrane;intrinsic to membrane;membrane;membrane part;outer membrane		Celloutermembrane;Completeproteome;Membrane;Referenceproteome;Transmembrane;Transmembranebetastrand;Transport		30	30	30	65.5	65.5	65.5	54.47	0	323.31	8943100000	703	Q03027	Q03027	349
NaN	NaN	NaN	NaN	NaN	NaN	NaN	NaN	27.8451	NaN	NaN				biological regulation;negative regulation of apoptosis;negative regulation of biological process;negative regulation of cell death;negative regulation of cellular process;negative regulation of programmed cell death;regulation of apoptosis;regulation of biological process;regulation of cell death;regulation of cellular process;regulation of programmed cell death		cell part;integral to membrane;intrinsic to membrane;membrane;membrane part;plasma membrane		Cellmembrane;Completeproteome;Membrane;Referenceproteome;Transmembrane;Transmembranehelix		1	1	1	7.2	7.2	7.2	24.106	0	96.642	1255300000	62	Q03268	Q03268	350
33.3927	33.1097	33.2594	32.9942	33.1724	33.4436	32.8874	33.0974	32.5585	33.0607	32.9218				biological regulation;biosynthetic process;cellular biosynthetic process;cellular macromolecule biosynthetic process;cellular macromolecule metabolic process;cellular metabolic process;cellular nitrogen compound metabolic process;cellular process;cofactor biosynthetic process;cofactor metabolic process;macromolecule biosynthetic process;macromolecule metabolic process;metabolic process;negative r…	binding;cation binding;DNA binding;ferrous iron binding;ion binding;iron ion binding;metal ion binding;nucleic acid binding;nucleic acid binding transcription factor activity;regulatory region DNA binding;regulatory region nucleic acid binding;sequence-specific DNA binding transcription factor activity;transcription regulatory region DNA binding;transition metal ion binding	cell part;cytoplasm;intracellular part		3D-structure;Completeproteome;Cytoplasm;DNA-binding;Iron;Metal-binding;Referenceproteome;Repressor;Transcription;Transcriptionregulation;Zinc		9	9	9	56	56	56	15.234	0	291.71	114070000000	2443	Q03456	Q03456	351
28.165	27.9544	28.4576	28.953	28.268	28.6779	28.8848	28.5613	28.3492	28.5305	28.0351				adenine biosynthetic process;adenine metabolic process;adenine salvage;AMP biosynthetic process;AMP metabolic process;AMP salvage;biosynthetic process;cellular aromatic compound metabolic process;cellular biosynthetic process;cellular metabolic compound salvage;cellular metabolic process;cellular nitrogen compound biosynthetic process;cellular nitrogen compound metabolic process;cellular process;…	adenine phosphoribosyltransferase activity;catalytic activity;transferase activity;transferase activity, transferring glycosyl groups;transferase activity, transferring pentosyl groups	cell part;cytoplasm;intracellular part	Purine metabolism	Completeproteome;Cytoplasm;Glycosyltransferase;Purinesalvage;Referenceproteome;Transferase	ko00230	6	6	6	44.5	44.5	44.5	19.804	0	38.825	5428500000	440	Q04633	Q04633	352
NaN	NaN	NaN	NaN	NaN	NaN	NaN	NaN	NaN	NaN	NaN				biological regulation;biosynthetic process;cellular biosynthetic process;cellular macromolecule biosynthetic process;cellular macromolecule metabolic process;cellular metabolic process;cellular nitrogen compound metabolic process;cellular process;cellular response to stimulus;macromolecule biosynthetic process;macromolecule metabolic process;metabolic process;nitrogen compound metabolic process;n…	binding;DNA binding;nucleic acid binding;regulatory region DNA binding;regulatory region nucleic acid binding;transcription regulatory region DNA binding	cell part;cytoplasm;intracellular part		Completeproteome;Cytoplasm;DNA-binding;Phosphoprotein;Referenceproteome;Transcription;Transcriptionregulation;Two-componentregulatorysystem		6	6	6	23	23	23	34.024	0	20.639	1421800000	125	Q04803	Q04803	353
NaN	NaN	NaN	NaN	NaN	NaN	NaN	NaN	NaN	NaN	NaN				biological regulation;cellular macromolecule metabolic process;cellular metabolic process;cellular process;cellular protein metabolic process;cellular response to stimulus;macromolecule metabolic process;macromolecule modification;metabolic process;peptidyl-amino acid modification;peptidyl-histidine modification;peptidyl-histidine phosphorylation;phosphate-containing compound metabolic process;ph…	adenyl nucleotide binding;adenyl ribonucleotide binding;ATP binding;binding;catalytic activity;kinase activity;molecular transducer activity;nucleotide binding;phosphotransferase activity, alcohol group as acceptor;phosphotransferase activity, nitrogenous group as acceptor;protein histidine kinase activity;protein kinase activity;purine nucleotide binding;purine ribonucleoside triphosphate bindin…	cell part;integral to membrane;intrinsic to membrane;membrane;membrane part;plasma membrane		3D-structure;ATP-binding;Cellinnermembrane;Cellmembrane;Completeproteome;Kinase;Membrane;Nucleotide-binding;Phosphoprotein;Referenceproteome;Transferase;Transmembrane;Transmembranehelix;Two-componentregulatorysystem		6	6	6	22.4	22.4	22.4	50.539	0	20.498	209960000	26	Q04804	Q04804	354
NaN	NaN	NaN	NaN	NaN	NaN	NaN	NaN	NaN	NaN	NaN				biological adhesion;cell adhesion;cell-cell adhesion;cellular process;heterophilic cell-cell adhesion	binding;carbohydrate binding	cell part;cell surface;cytoplasm;intracellular part;periplasmic space		3D-structure;Completeproteome;Cytoplasm;Directproteinsequencing;Lectin;Periplasm;Referenceproteome		1	1	1	12.3	12.3	12.3	12.893	0	52.98	3521300000	82	Q05097	Q05097	355
NaN	NaN	NaN	NaN	NaN	NaN	NaN	NaN	27.8132	27.9488	27.4194				biological regulation;cation homeostasis;cation transport;chemical homeostasis;establishment of localization;homeostatic process;ion homeostasis;ion transport;iron chelate transport;iron ion homeostasis;iron ion transport;metal ion transport;regulation of biological quality;siderophore transport;transition metal ion transport;transport	binding;cation binding;ion binding;iron ion binding;metal ion binding;receptor activity;transition metal ion binding	cell outer membrane;cell part;external encapsulating structure part;integral to membrane;intrinsic to membrane;membrane;membrane part;outer membrane		Celloutermembrane;Completeproteome;Iontransport;Iron;Irontransport;Membrane;Receptor;Referenceproteome;Signal;TonBbox;Transmembrane;Transmembranebetastrand;Transport		20	18	18	35.1	30.4	30.4	80.967	0	79.37	2718000000	201	Q05098	Q05098	356
30.0139	29.7583	30.4556	29.8349	30.0022	30.2826	30.0755	30.0893	29.5811	30.0977	29.3437				alginic acid biosynthetic process;alginic acid metabolic process;biological regulation;biosynthetic process;carbohydrate biosynthetic process;carbohydrate metabolic process;carboxylic acid metabolic process;cell wall macromolecule metabolic process;cell wall organization or biogenesis;cell wall polysaccharide metabolic process;cellular biosynthetic process;cellular carbohydrate biosynthetic proce…	binding;core DNA-dependent RNA polymerase binding promoter specificity activity;core RNA polymerase binding transcription factor activity;DNA binding;nucleic acid binding;nucleic acid binding transcription factor activity;protein binding transcription factor activity;sequence-specific DNA binding transcription factor activity;sigma factor activity		RNA polymerase	Alginatebiosynthesis;Completeproteome;DNA-binding;Referenceproteome;Sigmafactor;Transcription;Transcriptionregulation	ko03020	12	12	12	74.6	74.6	74.6	22.196	0	275.34	15499000000	932	Q06198	Q06198	357
NaN	NaN	NaN	NaN	25.0935	NaN	NaN	NaN	NaN	NaN	NaN				antibiotic biosynthetic process;antibiotic metabolic process;bacteriocin biosynthetic process;bacteriocin metabolic process;biological regulation;biosynthetic process;cellular biosynthetic process;cellular macromolecule biosynthetic process;cellular macromolecule metabolic process;cellular metabolic process;cellular nitrogen compound metabolic process;cellular process;drug metabolic process;macro…	binding;DNA binding;nucleic acid binding;sequence-specific DNA binding			Antibioticbiosynthesis;Bacteriocinbiosynthesis;Completeproteome;DNA-binding;Referenceproteome;Repressor;Transcription;Transcriptionregulation		2	2	2	21.9	21.9	21.9	28.112	0	32.989	16507000	2	Q06553	Q06553	358
29.7361	29.3589	31.0567	NaN	NaN	NaN	NaN	NaN	NaN	NaN	NaN				bacteriocin immunity;cellular metabolic process;cellular process;metabolic process;secondary metabolic process;toxin metabolic process	binding;toxin binding			Bacteriocinimmunity;Completeproteome;Directproteinsequencing;Referenceproteome		11	11	11	74.7	74.7	74.7	10.039	0	42.413	3114000000	256	Q06579	Q06579	359
29.7556	29.7941	29.8144	29.4358	29.1273	29.2689	29.6469	29.7822	30.0419	29.615	29.681				amine metabolic process;aminoglycan biosynthetic process;aminoglycan metabolic process;biological regulation;biosynthetic process;carbohydrate biosynthetic process;carbohydrate metabolic process;cell wall macromolecule biosynthetic process;cell wall macromolecule metabolic process;cell wall organization;cell wall organization or biogenesis;cellular biosynthetic process;cellular cell wall macromol…	binding;carboxylic acid binding;catalytic activity;drug binding;hydrolase activity;penicillin binding;peptidase activity;transferase activity;transferase activity, transferring glycosyl groups;transferase activity, transferring pentosyl groups	cell part;integral to membrane;intrinsic to membrane;membrane;membrane part;plasma membrane	Peptidoglycan biosynthesis	3D-structure;Antibioticresistance;Cellinnermembrane;Cellmembrane;Cellshape;Cellwallbiogenesis/degradation;Completeproteome;Glycosyltransferase;Hydrolase;Membrane;Multifunctionalenzyme;Peptidoglycansynthesis;Referenceproteome;Signal-anchor;Transferase;Transmembrane;Transmembranehelix	ko00550	31	31	31	48.3	48.3	48.3	91.198	0	203.52	8771600000	865	Q07806	Q07806	360
NaN	NaN	NaN	NaN	NaN	NaN	NaN	NaN	NaN	NaN	NaN				cellular metabolic process;cellular process;cellular respiration;energy derivation by oxidation of organic compounds;generation of precursor metabolites and energy;metabolic process;oxidation-reduction process	4 iron, 4 sulfur cluster binding;binding;catalytic activity;cation binding;formate dehydrogenase (NAD+) activity;ion binding;iron-sulfur cluster binding;metal cluster binding;metal ion binding;molybdenum ion binding;oxidoreductase activity;oxidoreductase activity, acting on the aldehyde or oxo group of donors;oxidoreductase activity, acting on the aldehyde or oxo group of donors, NAD or NADP as a…	cell part;cytoplasm;intracellular part	Glyoxylate and dicarboxylate metabolism;Methane metabolism	4Fe-4S;Completeproteome;Iron;Iron-sulfur;Metal-binding;Oxidoreductase;Referenceproteome;Selenium;Selenocysteine	ko00630;ko00680	21	21	21	32.8	32.8	32.8	114.16	0	44.763	821480000	69	Q14T72	Q14T72	361
29.2245	28.6888	28.9151	29.297	29.2985	29.2393	29.3143	29.2144	28.8334	29.156	28.0012							Nicotinate and nicotinamide metabolism	Completeproteome;Referenceproteome	ko00760	13	13	13	39.8	39.8	39.8	38.682	0	321.57	5851300000	592	Q14T74	Q14T74	362
32.968	33.1983	33.1559	33.4091	33.0981	33.2068	33.2369	33.2637	33.3731	33.1249	33.4074				amine metabolic process;biosynthetic process;carboxylic acid metabolic process;cellular amine metabolic process;cellular amino acid metabolic process;cellular aromatic compound metabolic process;cellular biosynthetic process;cellular ketone metabolic process;cellular metabolic process;cellular nitrogen compound biosynthetic process;cellular nitrogen compound metabolic process;cellular process;'de…	amidophosphoribosyltransferase activity;binding;catalytic activity;cation binding;ion binding;magnesium ion binding;metal ion binding;transferase activity;transferase activity, transferring glycosyl groups;transferase activity, transferring pentosyl groups		Alanine, aspartate and glutamate metabolism;Purine metabolism	Completeproteome;Glutamineamidotransferase;Glycosyltransferase;Magnesium;Metal-binding;Purinebiosynthesis;Referenceproteome;Transferase	ko00230;ko00250	26	26	26	65.9	65.9	65.9	55.369	0	323.31	121290000000	4012	Q51342	Q51342	363
31.452	31.3758	31.8441	31.8104	32.0729	31.933	31.7737	31.4815	31.5701	31.6771	31.1119				amine biosynthetic process;amine metabolic process;aspartate family amino acid biosynthetic process;aspartate family amino acid metabolic process;biosynthetic process;branched chain family amino acid biosynthetic process;branched chain family amino acid metabolic process;carboxylic acid biosynthetic process;carboxylic acid metabolic process;cellular amine metabolic process;cellular amino acid bio…	aspartate-semialdehyde dehydrogenase activity;binding;catalytic activity;coenzyme binding;cofactor binding;N-acetyl-gamma-glutamyl-phosphate reductase activity;NAD binding;NADP binding;nucleotide binding;oxidoreductase activity;oxidoreductase activity, acting on the aldehyde or oxo group of donors;oxidoreductase activity, acting on the aldehyde or oxo group of donors, NAD or NADP as acceptor	cell part;cytoplasm;intracellular part	Cysteine and methionine metabolism;Glycine, serine and threonine metabolism;Lysine biosynthesis	Amino-acidbiosynthesis;Completeproteome;Diaminopimelatebiosynthesis;Lysinebiosynthesis;Methioninebiosynthesis;NADP;Oxidoreductase;Referenceproteome;Threoninebiosynthesis	ko00260;ko00270;ko00300	24	24	24	64.1	64.1	64.1	40.494	0	304.24	33367000000	2363	Q51344	Q51344	364
29.9675	30.1368	29.9482	30.5389	30.2931	30.1142	30.2482	30.2871	30.4013	30.1507	30.3573				biosynthetic process;cellular biosynthetic process;cellular metabolic process;cellular nitrogen compound biosynthetic process;cellular nitrogen compound metabolic process;cellular process;coenzyme biosynthetic process;coenzyme metabolic process;cofactor biosynthetic process;cofactor metabolic process;heterocycle biosynthetic process;heterocycle metabolic process;metabolic process;NAD biosynthetic…	aspartate oxidase activity;catalytic activity;L-aspartate oxidase activity;L-aspartate:fumarate oxidoreductase activity;oxidoreductase activity;oxidoreductase activity, acting on the CH-NH2 group of donors;oxidoreductase activity, acting on the CH-NH2 group of donors, oxygen as acceptor	cell part;cytoplasm;intracellular part	Alanine, aspartate and glutamate metabolism;Nicotinate and nicotinamide metabolism	Completeproteome;Cytoplasm;FAD;Flavoprotein;Oxidoreductase;Pyridinenucleotidebiosynthesis;Referenceproteome	ko00250;ko00760	13	13	13	34.8	34.8	34.8	60.004	0	234.47	17023000000	1280	Q51363	Q51363	365
29.8421	30.4614	29.4285	30.239	30.0478	30.2079	30.2832	28.7822	29.0269	29.1525	28.502				alcohol metabolic process;biosynthetic process;carbohydrate biosynthetic process;carbohydrate metabolic process;cellular biosynthetic process;cellular carbohydrate biosynthetic process;cellular carbohydrate metabolic process;cellular lipid metabolic process;cellular macromolecule biosynthetic process;cellular macromolecule metabolic process;cellular metabolic process;cellular nitrogen compound me…	binding;carbon-oxygen lyase activity;catalytic activity;coenzyme binding;cofactor binding;GDP-mannose 4,6-dehydratase activity;hydro-lyase activity;lyase activity;NADP binding;NADP+ binding;nucleotide binding		Amino sugar and nucleotide sugar metabolism;Fructose and mannose metabolism	3D-structure;Completeproteome;Lipopolysaccharidebiosynthesis;Lyase;NADP;Referenceproteome	ko00051;ko00520	9	9	9	35	35	35	36.399	0	266.72	10011000000	724	Q51366	Q51366	366
28.0453	28.3801	28.4065	29.3453	29.4462	28.8085	29.1998	29.7512	29.4973	29.4623	29.3478				bacterial-type flagellar cell motility;bacterial-type flagellar swarming motility;biofilm formation;biological regulation;cation homeostasis;cation transport;cell motility;cellular cation homeostasis;cellular chemical homeostasis;cellular component movement;cellular homeostasis;cellular ion homeostasis;cellular iron ion homeostasis;cellular metal ion homeostasis;cellular process;cellular response…	cation transmembrane transporter activity;energy transducer activity;inorganic cation transmembrane transporter activity;ion transmembrane transporter activity;iron ion transmembrane transporter activity;metal ion transmembrane transporter activity;molecular transducer activity;siderophore transmembrane transporter activity;siderophore transporter activity;substrate-specific transmembrane transpo…	cell part;external encapsulating structure part;integral to membrane;intrinsic to membrane;membrane;membrane part;outer membrane-bounded periplasmic space;periplasmic space;plasma membrane		Cellinnermembrane;Cellmembrane;Completeproteome;Membrane;Proteintransport;Referenceproteome;Repeat;Transmembrane;Transmembranehelix;Transport		9	9	9	37.4	37.4	37.4	36.892	0	64.937	4901400000	386	Q51368	Q51368	367
29.5652	29.9057	29.5731	29.4315	29.5772	29.1843	28.9397	29.3463	29.4271	29.1563	29.5383				biological regulation;biosynthetic process;cellular biosynthetic process;cellular macromolecule biosynthetic process;cellular macromolecule metabolic process;cellular metabolic process;cellular nitrogen compound metabolic process;cellular process;cellular response to stimulus;macromolecule biosynthetic process;macromolecule metabolic process;metabolic process;multi-organism process;nitrogen compo…	binding;DNA binding;nucleic acid binding;nucleic acid binding transcription factor activity;sequence-specific DNA binding transcription factor activity			Activator;Autoinducersynthesis;Completeproteome;DNA-binding;Phosphoprotein;Referenceproteome;Transcription;Transcriptionregulation;Two-componentregulatorysystem;Virulence		9	9	9	51.9	51.9	51.9	23.608	0	47.583	9659600000	669	Q51373	Q51373	368
31.3718	30.8449	31.2712	31.6046	31.2549	30.9073	31.096	30.9826	30.6537	30.6764	30.9858				amine biosynthetic process;amine metabolic process;biosynthetic process;branched chain family amino acid biosynthetic process;branched chain family amino acid metabolic process;carboxylic acid biosynthetic process;carboxylic acid metabolic process;cellular amine metabolic process;cellular amino acid biosynthetic process;cellular amino acid metabolic process;cellular biosynthetic process;cellular …	3-isopropylmalate dehydrogenase activity;binding;catalytic activity;cation binding;coenzyme binding;cofactor binding;ion binding;magnesium ion binding;metal ion binding;NAD binding;nucleotide binding;oxidoreductase activity;oxidoreductase activity, acting on CH-OH group of donors;oxidoreductase activity, acting on the CH-OH group of donors, NAD or NADP as acceptor	cell part;cytoplasm;intracellular part	Valine, leucine and isoleucine biosynthesis	Amino-acidbiosynthesis;Branched-chainaminoacidbiosynthesis;Completeproteome;Cytoplasm;Leucinebiosynthesis;Magnesium;Manganese;Metal-binding;NAD;Oxidoreductase;Referenceproteome	ko00290	23	23	23	65.3	65.3	65.3	39.12	0	323.31	24009000000	1672	Q51375	Q51375	369
29.4899	29.0788	29.3559	29.0985	28.8795	28.5734	28.992	29.3135	29.0189	28.419	29.3739				biosynthetic process;cellular biosynthetic process;cellular macromolecule metabolic process;cellular metabolic process;cellular process;cellular protein metabolic process;cofactor biosynthetic process;cofactor metabolic process;iron-sulfur cluster assembly;macromolecule metabolic process;metabolic process;metallo-sulfur cluster assembly;primary metabolic process;protein folding;protein metabolic …	adenyl nucleotide binding;adenyl ribonucleotide binding;ATP binding;ATPase activity;binding;catalytic activity;hydrolase activity;hydrolase activity, acting on acid anhydrides;hydrolase activity, acting on acid anhydrides, in phosphorus-containing anhydrides;nucleoside-triphosphatase activity;nucleotide binding;purine nucleotide binding;purine ribonucleoside triphosphate binding;purine ribonucleo…			ATP-binding;Chaperone;Completeproteome;Nucleotide-binding;Referenceproteome		22	22	22	39.9	39.9	39.9	66.446	0	88.369	8108900000	790	Q51382	Q51382	370
NaN	NaN	NaN	NaN	NaN	26.3111	NaN	NaN	NaN	NaN	NaN				metabolic process;oxidation-reduction process	2 iron, 2 sulfur cluster binding;binding;cation binding;electron carrier activity;ion binding;iron-sulfur cluster binding;metal cluster binding;metal ion binding			2Fe-2S;Completeproteome;Electrontransport;Iron;Iron-sulfur;Metal-binding;Referenceproteome;Transport		1	1	1	8.9	8.9	8.9	12.241	0	58.065	181440000	33	Q51383	Q51383	371
26.8147	NaN	27.8258	NaN	NaN	NaN	26.6221	NaN	NaN	NaN	NaN				biosynthetic process;cellular biosynthetic process;cellular metabolic process;cellular process;cofactor biosynthetic process;cofactor metabolic process;iron-sulfur cluster assembly;metabolic process;metallo-sulfur cluster assembly				Completeproteome;Referenceproteome		5	5	5	60.6	60.6	60.6	7.8017	0	8.9038	805720000	101	Q51384	Q51384	372
24.1333	26.529	NaN	NaN	NaN	NaN	NaN	NaN	NaN	NaN	NaN				cellular macromolecule metabolic process;cellular metabolic process;cellular nitrogen compound metabolic process;cellular process;macromolecule metabolic process;macromolecule methylation;macromolecule modification;metabolic process;methylation;ncRNA metabolic process;ncRNA processing;nitrogen compound metabolic process;nucleic acid metabolic process;nucleobase-containing compound metabolic proce…	4 iron, 4 sulfur cluster binding;binding;catalytic activity;cation binding;C-methyltransferase activity;ion binding;iron-sulfur cluster binding;metal cluster binding;metal ion binding;methyltransferase activity;nucleic acid binding;RNA binding;RNA methyltransferase activity;rRNA (adenine) methyltransferase activity;rRNA (adenine-C2-)-methyltransferase activity;rRNA binding;rRNA methyltransferase …	cell part;cytoplasm;intracellular part		4Fe-4S;Completeproteome;Cytoplasm;Disulfidebond;Iron;Iron-sulfur;Metal-binding;Methyltransferase;Referenceproteome;rRNAprocessing;S-adenosyl-L-methionine;Transferase;tRNAprocessing		5	5	5	16.9	16.9	16.9	41.7	0	27.445	275100000	54	Q51385	Q51385	373
27.3898	27.7244	27.8346	26.886	NaN	26.4199	27.9306	27.1635	25.9338	NaN	27.2852				alcohol catabolic process;alcohol metabolic process;alditol catabolic process;alditol metabolic process;carbohydrate catabolic process;carbohydrate metabolic process;catabolic process;cellular carbohydrate catabolic process;cellular carbohydrate metabolic process;cellular metabolic process;cellular process;glycerol catabolic process;glycerol metabolic process;glycerol-3-phosphate metabolic proces…	adenyl nucleotide binding;adenyl ribonucleotide binding;ATP binding;binding;catalytic activity;glycerol kinase activity;kinase activity;nucleotide binding;phosphotransferase activity, alcohol group as acceptor;purine nucleotide binding;purine ribonucleoside triphosphate binding;purine ribonucleotide binding;ribonucleotide binding;transferase activity;transferase activity, transferring phosphorus-…	cell part;cytoplasm;intracellular part	Glycerolipid metabolism;Plant-pathogen interaction;PPAR signaling pathway	ATP-binding;Completeproteome;Glycerolmetabolism;Kinase;Nucleotide-binding;Referenceproteome;Transferase	ko00561;ko03320;ko04626	16	16	16	36.2	36.2	36.2	55.966	0	164.06	1776900000	257	Q51390	Q51390	374
27.5322	27.9441	27.359	27.7222	28.5049	27.5975	27.908	28.1135	27.8651	27.6503	28.0732				alcohol metabolic process;alditol metabolic process;biological regulation;biosynthetic process;carbohydrate metabolic process;cellular biosynthetic process;cellular carbohydrate metabolic process;cellular macromolecule biosynthetic process;cellular macromolecule metabolic process;cellular metabolic process;cellular nitrogen compound metabolic process;cellular process;glycerol metabolic process;ma…	binding;DNA binding;nucleic acid binding;nucleic acid binding transcription factor activity;sequence-specific DNA binding transcription factor activity	cell part;intracellular		Completeproteome;DNA-binding;Glycerolmetabolism;Referenceproteome;Repressor;Transcription;Transcriptionregulation		8	8	8	40.2	40.2	40.2	27.568	0	140.38	3015700000	389	Q51391	Q51391	375
36.3231	36.5176	36.4696	36.8925	36.1498	36.3628	36.5415	37.3272	37.2712	37.1535	37.3178				acetyl-CoA catabolic process;acetyl-CoA metabolic process;carboxylic acid metabolic process;catabolic process;cell communication;cellular catabolic process;cellular ketone metabolic process;cellular metabolic process;cellular process;cellular response to external stimulus;cellular response to extracellular stimulus;cellular response to iron ion starvation;cellular response to nutrient levels;cell…	carbon-oxygen lyase activity;catalytic activity;fumarate hydratase activity;hydro-lyase activity;lyase activity	cell part;cytoplasmic part;intracellular part;macromolecular complex;protein complex;tricarboxylic acid cycle enzyme complex	Carbon fixation pathways in prokaryotes;Citrate cycle (TCA cycle);Pathways in cancer;Renal cell carcinoma	Allostericenzyme;Completeproteome;Cytoplasm;Lyase;Referenceproteome;Tricarboxylicacidcycle	ko00020;ko00720;ko05200;ko05211	33	33	33	66.2	66.2	66.2	48.695	0	323.31	1349900000000	15504	Q51404	Q51404	376
30.6303	30.4257	30.5526	29.1062	29.5379	30.1696	29.8198	29.3965	28.7625	29.9214	29.587					adenyl nucleotide binding;adenyl ribonucleotide binding;ATP binding;binding;nucleotide binding;purine nucleotide binding;purine ribonucleoside triphosphate binding;purine ribonucleotide binding;ribonucleotide binding			ATP-binding;Chaperone;Completeproteome;Nucleotide-binding;Referenceproteome		17	17	17	56.6	56.6	56.6	42.13	0	140.41	10386000000	513	Q51416	Q51416	377
34.4347	34.6409	34.4292	34.6015	34.525	34.6016	34.6752	34.7277	34.67	34.7587	34.4826				amine metabolic process;amino acid activation;carboxylic acid metabolic process;cellular amine metabolic process;cellular amino acid metabolic process;cellular ketone metabolic process;cellular macromolecule metabolic process;cellular metabolic process;cellular nitrogen compound metabolic process;cellular process;macromolecule metabolic process;metabolic process;ncRNA metabolic process;nitrogen c…	adenyl nucleotide binding;adenyl ribonucleotide binding;aminoacyl-tRNA ligase activity;aspartate-tRNA(Asn) ligase activity;ATP binding;binding;catalytic activity;ligase activity;ligase activity, forming aminoacyl-tRNA and related compounds;ligase activity, forming carbon-oxygen bonds;nucleic acid binding;nucleotide binding;purine nucleotide binding;purine ribonucleoside triphosphate binding;purin…	cell part;cytoplasm;intracellular part	Aminoacyl-tRNA biosynthesis	3D-structure;Aminoacyl-tRNAsynthetase;ATP-binding;Completeproteome;Cytoplasm;Ligase;Nucleotide-binding;Proteinbiosynthesis;Referenceproteome	ko00970	41	41	41	67.5	67.5	67.5	66.207	0	323.31	280890000000	8053	Q51422	Q51422	378
29.9166	29.6231	30.097	29.3202	30.6344	30.4858	30.3878	29.2019	28.7509	30.3611	29.296				biological regulation;biosynthetic process;cellular biosynthetic process;cellular macromolecule biosynthetic process;cellular macromolecule metabolic process;cellular metabolic process;cellular nitrogen compound metabolic process;cellular process;macromolecule biosynthetic process;macromolecule metabolic process;metabolic process;nitrogen compound metabolic process;nucleic acid metabolic process;…	binding;DNA binding;nucleic acid binding	cell part;cytoplasm;intracellular part		Completeproteome;Cytoplasm;DNA-binding;Referenceproteome;Transcription;Transcriptionregulation		6	6	6	30.2	30.2	30.2	26.556	0	120.68	10926000000	345	Q51423	Q51423	379
NaN	25.6801	NaN	25.2899	NaN	NaN	NaN	25.8025	NaN	26.7345	NaN				cellular macromolecule metabolic process;cellular metabolic process;cellular nitrogen compound metabolic process;cellular process;cellular response to stimulus;cellular response to stress;DNA metabolic process;DNA recombination;DNA repair;macromolecule metabolic process;metabolic process;nitrogen compound metabolic process;nucleic acid metabolic process;nucleobase-containing compound metabolic pr…	binding;catalytic activity;cation binding;crossover junction endodeoxyribonuclease activity;deoxyribonuclease activity;endodeoxyribonuclease activity;endodeoxyribonuclease activity, producing 3'-phosphomonoesters;endonuclease activity;endonuclease activity, active with either ribo- or deoxyribonucleic acids and producing 3'-phosphomonoesters;hydrolase activity;hydrolase activity, acting on ester …		Homologous recombination	Completeproteome;DNAdamage;DNArecombination;DNArepair;Hydrolase;Magnesium;Metal-binding;Nuclease;Referenceproteome	ko03440	3	3	3	28.7	28.7	28.7	18.556	0	65.656	1384900000	142	Q51424	Q51424	380
27.5265	NaN	27.7148	28.0023	28.2894	27.631	27.7127	27.4492	27.9401	NaN	27.7891				cell communication;cellular macromolecule metabolic process;cellular metabolic process;cellular nitrogen compound metabolic process;cellular process;cellular response to external stimulus;cellular response to extracellular stimulus;cellular response to stimulus;cellular response to stress;DNA metabolic process;DNA recombination;DNA repair;macromolecule metabolic process;metabolic process;nitrogen…	adenyl nucleotide binding;adenyl ribonucleotide binding;ATP binding;binding;catalytic activity;DNA binding;DNA helicase activity;four-way junction helicase activity;helicase activity;hydrolase activity;hydrolase activity, acting on acid anhydrides;hydrolase activity, acting on acid anhydrides, in phosphorus-containing anhydrides;nucleic acid binding;nucleoside-triphosphatase activity;nucleotide b…	cell part;DNA helicase complex;Holliday junction helicase complex;intracellular part;macromolecular complex;protein complex	Homologous recombination	ATP-binding;Completeproteome;DNA-binding;DNAdamage;DNArecombination;DNArepair;Helicase;Hydrolase;Nucleotide-binding;Referenceproteome;SOSresponse	ko03440	7	7	7	56.2	56.2	56.2	21.959	0	29.386	2823000000	148	Q51425	Q51425	381
26.6251	26.7852	NaN	27.524	25.9679	25.6702	NaN	NaN	26.2864	27.1728	25.8108				cell communication;cellular macromolecule metabolic process;cellular metabolic process;cellular nitrogen compound metabolic process;cellular process;cellular response to chemical stimulus;cellular response to chromate;cellular response to external stimulus;cellular response to extracellular stimulus;cellular response to inorganic substance;cellular response to stimulus;cellular response to stress…	adenyl nucleotide binding;adenyl ribonucleotide binding;ATP binding;binding;catalytic activity;DNA binding;DNA helicase activity;four-way junction helicase activity;helicase activity;hydrolase activity;hydrolase activity, acting on acid anhydrides;hydrolase activity, acting on acid anhydrides, in phosphorus-containing anhydrides;nucleic acid binding;nucleoside-triphosphatase activity;nucleotide b…		Homologous recombination	ATP-binding;Completeproteome;DNAdamage;DNArecombination;DNArepair;Helicase;Hydrolase;Nucleotide-binding;Referenceproteome;SOSresponse	ko03440	10	10	10	47.7	47.7	47.7	38.932	0	121.59	1633200000	214	Q51426	Q51426	382
30.9298	30.5159	29.9908	30.5198	30.5329	30.2695	30.57	30.5546	30.2791	30.499	30.3821				bacterial-type flagellar cell motility;bacterial-type flagellar swarming motility;biological regulation;cell motility;cellular component movement;cellular process;chemotaxis;ciliary or flagellar motility;flagellar cell motility;locomotion;regulation of behavior;regulation of biological process;regulation of chemotaxis;regulation of locomotion;regulation of response to external stimulus;regulation…	catalytic activity;hydrolase activity;hydrolase activity, acting on ester bonds;phosphatase activity;phosphoprotein phosphatase activity;phosphoric ester hydrolase activity	bacterial-type flagellum;cell part;cell projection;cytoplasm;flagellum;intracellular non-membrane-bounded organelle;intracellular organelle;intracellular part;non-membrane-bounded organelle;organelle	Bacterial chemotaxis	Chemotaxis;Completeproteome;Cytoplasm;Flagellarrotation;Hydrolase;Proteinphosphatase;Referenceproteome	ko02030	18	18	18	85.9	85.9	85.9	25.709	0	276.9	16364000000	1162	Q51434	Q51434	383
30.6072	30.061	30.2456	29.1646	30.2736	30.0492	29.9314	29.6146	29.3834	29.8447	30.0837				biological regulation;cellular process;cellular response to stimulus;chemotaxis;locomotion;regulation of biological process;regulation of cellular process;response to chemical stimulus;response to external stimulus;response to stimulus;signal transduction;taxis;two-component signal transduction system (phosphorelay)	binding;cation binding;ion binding;metal ion binding	cell part;cytoplasm;intracellular part	Bacterial chemotaxis;Two-component system	Chemotaxis;Completeproteome;Cytoplasm;Flagellarrotation;Magnesium;Metal-binding;Phosphoprotein;Referenceproteome;Two-componentregulatorysystem	ko02020;ko02030	7	7	7	41.9	41.9	41.9	13.902	0	60.494	12356000000	762	Q51455	Q51455	384
25.7609	25.2451	NaN	NaN	NaN	NaN	25.3813	25.6898	25.898	NaN	25.7065				bacterial-type flagellar cell motility;cell motility;cellular component movement;cellular process;ciliary or flagellar motility;flagellar cell motility;locomotion	catalytic activity;hydrolase activity;hydrolase activity, acting on acid anhydrides;hydrolase activity, acting on acid anhydrides, in phosphorus-containing anhydrides;motor activity;nucleoside-triphosphatase activity;pyrophosphatase activity	bacterial-type flagellum basal body, MS ring;bacterial-type flagellum part;cell part;cell projection part;flagellum part;integral to membrane;intracellular part;intrinsic to membrane;membrane;membrane part;organelle part;plasma membrane	Flagellar assembly	Bacterialflagellum;Cellinnermembrane;Cellmembrane;Completeproteome;Membrane;Referenceproteome;Transmembrane;Transmembranehelix	ko02040	10	10	10	26.4	26.4	26.4	64.049	0	51.624	406770000	42	Q51463	Q51463	385
NaN	NaN	NaN	NaN	NaN	NaN	NaN	NaN	24.8305	NaN	NaN				bacterial-type flagellar cell motility;cell motility;cellular component movement;cellular process;chemotaxis;ciliary or flagellar motility;flagellar cell motility;locomotion;response to chemical stimulus;response to external stimulus;response to stimulus;taxis	catalytic activity;hydrolase activity;hydrolase activity, acting on acid anhydrides;hydrolase activity, acting on acid anhydrides, in phosphorus-containing anhydrides;motor activity;nucleoside-triphosphatase activity;pyrophosphatase activity	bacterial-type flagellum basal body;bacterial-type flagellum part;cell part;cell projection part;flagellum part;intracellular part;membrane;organelle part;plasma membrane	Bacterial chemotaxis;Flagellar assembly	Bacterialflagellum;Cellinnermembrane;Cellmembrane;Chemotaxis;Completeproteome;Flagellarrotation;Membrane;Referenceproteome	ko02030;ko02040	8	8	8	39.6	39.6	39.6	37.007	0	18.345	84276000	11	Q51464	Q51464	386
29.8888	30.5097	30.3432	29.2118	29.6615	29.3885	29.6981	30.0748	30.1082	30.1365	30.2149				bacterial-type flagellar cell motility;cell motility;cellular component movement;cellular process;chemotaxis;ciliary or flagellar motility;flagellar cell motility;locomotion;response to chemical stimulus;response to external stimulus;response to stimulus;taxis	catalytic activity;hydrolase activity;hydrolase activity, acting on acid anhydrides;hydrolase activity, acting on acid anhydrides, in phosphorus-containing anhydrides;motor activity;nucleoside-triphosphatase activity;pyrophosphatase activity	bacterial-type flagellum basal body;bacterial-type flagellum part;cell part;cell projection part;flagellum part;intracellular part;membrane;organelle part;plasma membrane	Bacterial chemotaxis;Flagellar assembly	Bacterialflagellum;Cellinnermembrane;Cellmembrane;Chemotaxis;Completeproteome;Flagellarrotation;Membrane;Referenceproteome	ko02030;ko02040	18	18	18	68.4	68.4	68.4	36.281	0	143.5	10434000000	732	Q51465	Q51465	387
29.2773	30.0706	29.7597	29.5347	29.6883	29.8535	29.664	30.1032	29.8851	29.8829	29.8527				bacterial-type flagellar cell motility;cell motility;cellular component movement;cellular process;chemotaxis;ciliary or flagellar motility;flagellar cell motility;locomotion;response to chemical stimulus;response to external stimulus;response to stimulus;taxis	catalytic activity;hydrolase activity;hydrolase activity, acting on acid anhydrides;hydrolase activity, acting on acid anhydrides, in phosphorus-containing anhydrides;motor activity;nucleoside-triphosphatase activity;pyrophosphatase activity	bacterial-type flagellum basal body;bacterial-type flagellum part;cell part;cell projection part;flagellum part;intracellular part;membrane;organelle part;plasma membrane	Bacterial chemotaxis;Flagellar assembly	Bacterialflagellum;Cellinnermembrane;Cellmembrane;Chemotaxis;Completeproteome;Flagellarrotation;Membrane;Referenceproteome	ko02030;ko02040	3	3	3	22.9	22.9	22.9	16.62	0	168.34	8113300000	737	Q51466	Q51466	388
NaN	NaN	NaN	NaN	NaN	NaN	NaN	NaN	26.2806	NaN	NaN				chemotaxis;locomotion;response to chemical stimulus;response to external stimulus;response to stimulus;taxis		bacterial-type flagellum basal body;bacterial-type flagellum part;cell part;cell projection part;flagellum part;integral to membrane;intracellular part;intrinsic to membrane;membrane;membrane part;organelle part;plasma membrane	Flagellar assembly	Bacterialflagellum;Cellmembrane;Chemotaxis;Completeproteome;Flagellarrotation;Membrane;Referenceproteome;Transmembrane;Transmembranehelix	ko02040	2	2	2	13.3	13.3	13.3	15.786	0.0007657	4.4218	745230000	72	Q51467	Q51467	389
NaN	NaN	NaN	NaN	NaN	NaN	NaN	NaN	NaN	NaN	NaN				cellular process;establishment of localization;establishment of localization in cell;establishment of protein localization;protein secretion;protein transport;secretion;secretion by cell;transport		bacterial-type flagellum basal body;bacterial-type flagellum part;cell part;cell projection part;flagellum part;integral to membrane;intracellular part;intrinsic to membrane;membrane;membrane part;organelle part;plasma membrane	Flagellar assembly	Bacterialflagellumbiogenesis;Bacterialflagellumproteinexport;Cellmembrane;Completeproteome;Membrane;Proteintransport;Referenceproteome;Transmembrane;Transmembranehelix;Transport	ko02040	2	2	2	6.7	6.7	6.7	27.598	0.00039017	4.9989	224060000	36	Q51468	Q51468	390
NaN	NaN	NaN	NaN	NaN	NaN	NaN	NaN	NaN	NaN	NaN				cellular macromolecule metabolic process;cellular metabolic process;cellular nitrogen compound metabolic process;cellular process;macromolecule metabolic process;macromolecule modification;metabolic process;ncRNA metabolic process;ncRNA processing;nitrogen compound metabolic process;nucleic acid metabolic process;nucleobase-containing compound metabolic process;primary metabolic process;RNA metab…	4 iron, 4 sulfur cluster binding;binding;catalytic activity;cation binding;ion binding;iron ion binding;iron-sulfur cluster binding;metal cluster binding;metal ion binding;transferase activity;transition metal ion binding	cell part;cytoplasm;intracellular part		4Fe-4S;Completeproteome;Cytoplasm;Iron;Iron-sulfur;Metal-binding;Referenceproteome;S-adenosyl-L-methionine;Transferase;tRNAprocessing		4	4	4	10.5	10.5	10.5	49.977	0	10.132	183400000	30	Q51470	Q51470	391
32.344	32.4857	32.5499	32.4538	32.8402	32.8477	32.7715	32.753	32.4501	32.3393	32.5858				biological regulation;biosynthetic process;cellular biosynthetic process;cellular macromolecule biosynthetic process;cellular macromolecule metabolic process;cellular metabolic process;cellular nitrogen compound metabolic process;cellular process;DNA metabolic process;DNA recombination;macromolecule biosynthetic process;macromolecule metabolic process;metabolic process;nitrogen compound metabolic…	binding;DNA binding;nucleic acid binding			Completeproteome;Directproteinsequencing;DNA-binding;DNArecombination;Referenceproteome;Transcription;Transcriptionregulation;Translationregulation		9	9	9	70	70	70	11.471	0	155.89	51886000000	1173	Q51472	Q51472	392
31.59	31.6055	30.7694	31.4016	30.9584	31.2534	31.0409	31.3343	30.9438	30.8862	31.7362				biological regulation;biosynthetic process;cellular biosynthetic process;cellular macromolecule biosynthetic process;cellular macromolecule metabolic process;cellular metabolic process;cellular nitrogen compound metabolic process;cellular process;DNA metabolic process;DNA recombination;macromolecule biosynthetic process;macromolecule metabolic process;metabolic process;nitrogen compound metabolic…	binding;DNA binding;nucleic acid binding	cell part;chromosome;intracellular non-membrane-bounded organelle;intracellular organelle;intracellular part;non-membrane-bounded organelle;organelle		Completeproteome;DNA-binding;DNArecombination;Referenceproteome;Transcription;Transcriptionregulation;Translationregulation		9	9	9	70.2	70.2	70.2	10.632	0	240.3	36394000000	1377	Q51473	Q51473	393
NaN	NaN	NaN	NaN	26.5452	NaN	NaN	27.2167	26.404	28.2284	26.5191						cell part;cytoplasm;intracellular part		Completeproteome;Cytoplasm;Referenceproteome		8	8	8	29.6	29.6	29.6	43.338	0	24.953	387880000	38	Q51480	Q51480	394
29.6575	29.9668	30.1499	30.685	29.4361	29.8726	30.1237	30.6225	30.4033	29.4207	29.9023				carbohydrate transport;establishment of localization;ion transport;organic substance transport;transport	channel activity;passive transmembrane transporter activity;porin activity;transmembrane transporter activity;transporter activity;wide pore channel activity	cell outer membrane;cell part;external encapsulating structure part;macromolecular complex;membrane;membrane part;outer membrane;pore complex;protein complex		Celloutermembrane;Completeproteome;Directproteinsequencing;Iontransport;Membrane;Porin;Referenceproteome;Signal;Sugartransport;Transmembrane;Transmembranebetastrand;Transport		21	21	1	46.9	46.9	2.4	50.753	0	323.31	19352000000	1202	Q51485	Q51485	395
34.7436	34.7717	34.4846	34.2312	33.7612	33.8899	33.9753	34.9375	34.9603	34.5049	34.9807				cellular process;drug transmembrane transport;drug transport;establishment of localization;response to antibiotic;response to chemical stimulus;response to stimulus;transmembrane transport;transport	binding;drug transmembrane transporter activity;lipid binding;transmembrane transporter activity;transporter activity	cell outer membrane;cell part;external encapsulating structure part;integral to membrane;intrinsic to membrane;membrane;membrane part;outer membrane		3D-structure;Antibioticresistance;Celloutermembrane;Completeproteome;Directproteinsequencing;Lipoprotein;Membrane;Palmitate;Referenceproteome;Signal;Transmembrane;Transmembranebetastrand;Transport		41	41	41	67.8	67.8	67.8	52.598	0	323.31	443900000000	9099	Q51487	Q51487	396
NaN	NaN	NaN	NaN	NaN	NaN	NaN	NaN	NaN	NaN	NaN				biological regulation;biosynthetic process;cellular biosynthetic process;cellular macromolecule biosynthetic process;cellular macromolecule metabolic process;cellular metabolic process;cellular nitrogen compound metabolic process;cellular process;macromolecule biosynthetic process;macromolecule metabolic process;metabolic process;nitrogen compound metabolic process;nucleic acid metabolic process;…	2 iron, 2 sulfur cluster binding;binding;cation binding;DNA binding;ion binding;iron-sulfur cluster binding;metal cluster binding;metal ion binding;nucleic acid binding			2Fe-2S;Activator;Completeproteome;DNA-binding;Iron;Iron-sulfur;Metal-binding;Referenceproteome;Transcription;Transcriptionregulation		6	6	6	40.4	40.4	40.4	16.998	0	7.8456	1074000000	120	Q51506	Q51506	397
29.7245	29.3191	28.9052	29.7656	30.5937	29.6943	29.1179	NaN	NaN	29.2203	NaN				aromatic compound biosynthetic process;biosynthetic process;carboxylic acid biosynthetic process;carboxylic acid metabolic process;cellular aromatic compound metabolic process;cellular biosynthetic process;cellular ketone metabolic process;cellular metabolic process;cellular process;chorismate metabolic process;cofactor biosynthetic process;cofactor metabolic process;dicarboxylic acid metabolic p…	carbon-oxygen lyase activity;catalytic activity;chorismate mutase activity;intramolecular transferase activity;isomerase activity;lyase activity		Biosynthesis of siderophore group nonribosomal peptides	3D-structure;Completeproteome;Directproteinsequencing;Isomerase;Lyase;Referenceproteome	ko01053	7	7	7	49.5	49.5	49.5	11.432	0	83.632	5125800000	287	Q51507	Q51507	398
28.4006	28.5287	28.7459	29.5352	30.4443	29.5249	28.8733	NaN	NaN	27.5752	NaN				aromatic compound biosynthetic process;biosynthetic process;carboxylic acid biosynthetic process;carboxylic acid metabolic process;cellular aromatic compound metabolic process;cellular biosynthetic process;cellular ketone metabolic process;cellular metabolic process;cellular process;cofactor biosynthetic process;cofactor metabolic process;metabolic process;monocarboxylic acid metabolic process;no…	catalytic activity;intramolecular transferase activity;intramolecular transferase activity, transferring hydroxy groups;isochorismate synthase activity;isomerase activity		Biosynthesis of siderophore group nonribosomal peptides;Ubiquinone and other terpenoid-quinone biosynthesis	Completeproteome;Isomerase;Referenceproteome	ko00130;ko01053	14	14	14	36.6	36.6	36.6	52.071	0	45.288	4194700000	282	Q51508	Q51508	399
27.1654	27.2122	26.9357	27.6789	27.1566	NaN	27.7208	27.4477	27.305	NaN	NaN					active transmembrane transporter activity;adenyl nucleotide binding;adenyl ribonucleotide binding;anion transmembrane transporter activity;anion transmembrane-transporting ATPase activity;ATP binding;ATPase activity;ATPase activity, coupled;ATPase activity, coupled to movement of substances;ATPase activity, coupled to transmembrane movement of ions;ATPase activity, coupled to transmembrane moveme…	ATP-binding cassette (ABC) transporter complex;cell part;macromolecular complex;membrane part;protein complex	ABC transporters	ATP-binding;Cellinnermembrane;Cellmembrane;Completeproteome;Hydrolase;Membrane;Nucleotide-binding;Phosphatetransport;Referenceproteome;Transport	ko02010	10	10	10	43.3	43.3	43.3	31.044	0	27.142	1717100000	175	Q51546	Q51546	400
29.0123	28.9671	28.8803	29.0532	28.9388	29.0191	29.1412	28.2886	28.2249	28.3388	27.8187				anion homeostasis;anion transport;biological regulation;cell chemotaxis;cell migration;cell motility;cellular anion homeostasis;cellular chemical homeostasis;cellular component movement;cellular homeostasis;cellular ion homeostasis;cellular phosphate ion homeostasis;cellular process;cellular response to chemical stimulus;cellular response to stimulus;cellular trivalent inorganic anion homeostasis…	binding;identical protein binding;protein binding;protein dimerization activity;protein homodimerization activity	cell part;cytoplasm;intracellular part		3D-structure;Chemotaxis;Completeproteome;Cytoplasm;Phosphatetransport;Referenceproteome;Transport		17	17	17	73.6	73.6	73.6	27.487	0	217.88	5917000000	579	Q51547	Q51547	401
33.3942	33.1251	31.7222	33.5632	33.7009	32.4632	32.1547	NaN	NaN	NaN	NaN				biosynthetic process;cellular biosynthetic process;cellular metabolic process;cellular process;cofactor biosynthetic process;cofactor metabolic process;metabolic process;nonribosomal peptide biosynthetic process;peptide biosynthetic process;peptide metabolic process;pyoverdine biosynthetic process;pyoverdine metabolic process;siderophore biosynthetic process;siderophore metabolic process	catalytic activity;monooxygenase activity;oxidoreductase activity	cell part;membrane;plasma membrane		3D-structure;Cellinnermembrane;Cellmembrane;Completeproteome;FAD;Flavoprotein;Membrane;Monooxygenase;NADP;Oxidoreductase;Referenceproteome		24	24	24	63.2	63.2	63.2	49.477	0	323.31	52237000000	2095	Q51548	Q51548	402
30.6804	30.6106	31.011	30.8906	31.038	30.5804	30.8761	30.771	31.0059	31.1961	30.6265				biosynthetic process;cellular biosynthetic process;cellular metabolic process;cellular nitrogen compound biosynthetic process;cellular nitrogen compound metabolic process;cellular process;heterocycle biosynthetic process;heterocycle metabolic process;metabolic process;nitrogen compound metabolic process;nucleobase-containing compound biosynthetic process;nucleobase-containing compound metabolic p…	binding;catalytic activity;cation binding;dihydroorotase activity;hydrolase activity;hydrolase activity, acting on carbon-nitrogen (but not peptide) bonds;hydrolase activity, acting on carbon-nitrogen (but not peptide) bonds, in cyclic amides;ion binding;metal ion binding;transition metal ion binding;zinc ion binding		Pyrimidine metabolism	Completeproteome;Pyrimidinebiosynthesis;Referenceproteome	ko00240	19	19	19	65	65	65	44.15	0	193.3	27445000000	1139	Q51551	Q51551	403
29.1156	29.8175	29.0731	NaN	29.8439	27.0548	NaN	NaN	NaN	26.6642	NaN					catalytic activity;transferase activity			Completeproteome;Referenceproteome;Stressresponse;Transferase		13	13	13	57.6	57.6	57.6	32.962	0	94.544	3263000000	237	Q51559	Q51559	404
36.8104	36.7964	36.7101	36.8985	36.5518	36.5777	36.7124	36.8186	36.9593	36.6907	36.8775				biosynthetic process;cellular biosynthetic process;cellular macromolecule biosynthetic process;cellular macromolecule metabolic process;cellular metabolic process;cellular nitrogen compound metabolic process;cellular process;macromolecule biosynthetic process;macromolecule metabolic process;metabolic process;nitrogen compound metabolic process;nucleic acid metabolic process;nucleobase-containing …	binding;catalytic activity;DNA binding;DNA-directed RNA polymerase activity;nucleic acid binding;nucleoside binding;nucleotidyltransferase activity;ribonucleoside binding;RNA polymerase activity;transferase activity;transferase activity, transferring phosphorus-containing groups	cell part;DNA-directed RNA polymerase complex;intracellular part;macromolecular complex;protein complex;RNA polymerase complex	Purine metabolism;Pyrimidine metabolism;RNA polymerase	Completeproteome;DNA-directedRNApolymerase;Nucleotidyltransferase;Referenceproteome;Transcription;Transferase	ko00230;ko00240;ko03020	147	147	147	84.2	84.2	84.2	150.84	0	323.31	1251400000000	31254	Q51561	Q51561	405
30.6755	30.4648	29.9057	30.3941	30.2988	30.198	30.1709	30.0835	30.624	30.0359	30.5696				amine biosynthetic process;amine metabolic process;aspartate family amino acid biosynthetic process;aspartate family amino acid metabolic process;biosynthetic process;carboxylic acid biosynthetic process;carboxylic acid metabolic process;cellular amine metabolic process;cellular amino acid biosynthetic process;cellular amino acid metabolic process;cellular biosynthetic process;cellular ketone met…	amino-acid racemase activity;catalytic activity;diaminopimelate epimerase activity;isomerase activity;racemase and epimerase activity;racemase and epimerase activity, acting on amino acids and derivatives	cell part;cytoplasm;intracellular part	Lysine biosynthesis	Amino-acidbiosynthesis;Completeproteome;Cytoplasm;Disulfidebond;Isomerase;Lysinebiosynthesis;Referenceproteome	ko00300	11	11	11	62.3	62.3	62.3	30.319	0	100.17	16054000000	660	Q51564	Q51564	406
35.5234	35.9278	35.7887	35.9402	35.6871	35.7407	35.972	35.9289	35.7735	35.7685	35.8568				acetyl-CoA catabolic process;acetyl-CoA metabolic process;biosynthetic process;catabolic process;cellular biosynthetic process;cellular catabolic process;cellular metabolic process;cellular nitrogen compound biosynthetic process;cellular nitrogen compound metabolic process;cellular process;coenzyme catabolic process;coenzyme metabolic process;cofactor catabolic process;cofactor metabolic process;…	acid-thiol ligase activity;adenyl nucleotide binding;adenyl ribonucleotide binding;ATP binding;ATP citrate synthase activity;binding;catalytic activity;CoA-ligase activity;cofactor binding;kinase activity;ligase activity;ligase activity, forming carbon-sulfur bonds;nucleobase-containing compound kinase activity;nucleoside diphosphate kinase activity;nucleotide binding;phosphotransferase activity,…		C5-Branched dibasic acid metabolism;Carbon fixation pathways in prokaryotes;Citrate cycle (TCA cycle);Propanoate metabolism	ATP-binding;Completeproteome;Ligase;Nucleotide-binding;Phosphoprotein;Referenceproteome;Tricarboxylicacidcycle	ko00020;ko00640;ko00660;ko00720	26	26	26	93.2	93.2	93.2	30.266	0	323.31	547180000000	9245	Q51567	Q51567	407
26.9101	NaN	26.1953	26.6078	26.5346	26.8982	NaN	NaN	NaN	NaN	NaN					catalytic activity;oxidoreductase activity			Completeproteome;NADP;Oxidoreductase;Referenceproteome		7	7	7	35.7	35.7	35.7	27.029	0	8.18	532740000	58	Q51576	Q51576	408
34.6899	34.303	34.6246	34.1213	34.9769	34.7624	34.8935	34.6417	34.1411	34.8032	34.6337				alginic acid biosynthetic process;alginic acid metabolic process;biosynthetic process;carbohydrate biosynthetic process;carbohydrate metabolic process;carboxylic acid metabolic process;cell wall macromolecule metabolic process;cell wall organization or biogenesis;cell wall polysaccharide metabolic process;cellular biosynthetic process;cellular carbohydrate biosynthetic process;cellular carbohydra…	adenyl nucleotide binding;adenyl ribonucleotide binding;ATP binding;binding;catalytic activity;cation binding;ion binding;kinase activity;metal ion binding;nucleobase-containing compound kinase activity;nucleoside diphosphate kinase activity;nucleotide binding;phosphotransferase activity, phosphate group as acceptor;purine nucleotide binding;purine ribonucleoside triphosphate binding;purine ribon…	cell part;cytoplasm;intracellular;intracellular part	Purine metabolism;Pyrimidine metabolism	ATP-binding;Completeproteome;Cytoplasm;Kinase;Magnesium;Metal-binding;Nucleotide-binding;Nucleotidemetabolism;Phosphoprotein;Referenceproteome;Transferase	ko00230;ko00240	10	10	10	81.1	81.1	81.1	15.592	0	146.11	214400000000	2722	Q59636	Q59636	409
36.3434	36.6036	36.5749	36.4211	36.2984	36.2354	36.4625	36.8386	36.9875	36.7701	36.8847				alcohol catabolic process;alcohol metabolic process;carbohydrate catabolic process;carbohydrate metabolic process;catabolic process;cellular carbohydrate catabolic process;cellular carbohydrate metabolic process;cellular metabolic process;cellular process;generation of precursor metabolites and energy;glucose catabolic process;glucose metabolic process;glycolysis;hexose catabolic process;hexose m…	catalytic activity;oxidoreductase activity;oxidoreductase activity, acting on the aldehyde or oxo group of donors;oxidoreductase activity, acting on the aldehyde or oxo group of donors, disulfide as acceptor;pyruvate dehydrogenase (acetyl-transferring) activity;pyruvate dehydrogenase activity		Butanoate metabolism;Citrate cycle (TCA cycle);Glycolysis / Gluconeogenesis;Pyruvate metabolism;Valine, leucine and isoleucine biosynthesis	Completeproteome;Glycolysis;Oxidoreductase;Pyruvate;Referenceproteome;Thiaminepyrophosphate	ko00010;ko00020;ko00290;ko00620;ko00650	86	86	86	73.1	73.1	73.1	99.563	0	323.31	1014900000000	16894	Q59637	Q59637	410
35.6177	35.7485	35.495	35.3905	35.2554	35.3025	35.2215	35.776	35.8326	35.6053	35.7047				alcohol catabolic process;alcohol metabolic process;carbohydrate catabolic process;carbohydrate metabolic process;catabolic process;cellular carbohydrate catabolic process;cellular carbohydrate metabolic process;cellular metabolic process;cellular process;generation of precursor metabolites and energy;glucose catabolic process;glucose metabolic process;glycolysis;hexose catabolic process;hexose m…	acetyltransferase activity;catalytic activity;dihydrolipoamide S-acyltransferase activity;dihydrolipoyllysine-residue acetyltransferase activity;S-acetyltransferase activity;S-acyltransferase activity;transferase activity;transferase activity, transferring acyl groups;transferase activity, transferring acyl groups other than amino-acyl groups	cell part;cytoplasmic part;intracellular part;macromolecular complex;protein complex;pyruvate dehydrogenase complex	Citrate cycle (TCA cycle);Glycolysis / Gluconeogenesis;Pyruvate metabolism	Acyltransferase;Completeproteome;Glycolysis;Lipoyl;Referenceproteome;Repeat;Transferase	ko00010;ko00020;ko00620	48	48	48	75.9	75.9	75.9	56.708	0	323.31	768080000000	10818	Q59638	Q59638	411
NaN	NaN	NaN	NaN	NaN	NaN	NaN	22.8685	NaN	NaN	NaN				acylglycerol biosynthetic process;acylglycerol metabolic process;biosynthetic process;CDP-diacylglycerol biosynthetic process;CDP-diacylglycerol metabolic process;cellular biosynthetic process;cellular lipid metabolic process;cellular metabolic process;cellular process;diacylglycerol biosynthetic process;diacylglycerol metabolic process;glycerol ether biosynthetic process;glycerol ether metabolic…	catalytic activity;cytidylyltransferase activity;nucleotidyltransferase activity;phosphatidate cytidylyltransferase activity;transferase activity;transferase activity, transferring phosphorus-containing groups	cell part;integral to membrane;intrinsic to membrane;membrane;membrane part;plasma membrane	Glycerophospholipid metabolism;Phosphatidylinositol signaling system	Cellinnermembrane;Cellmembrane;Completeproteome;Lipidbiosynthesis;Lipidmetabolism;Membrane;Nucleotidyltransferase;Phospholipidbiosynthesis;Phospholipidmetabolism;Referenceproteome;Transferase;Transmembrane;Transmembranehelix	ko00564;ko04070	1	1	1	5.5	5.5	5.5	28.856	0.0075431	2.4865	14572000	2	Q59640	Q59640	412
NaN	NaN	NaN	26.4691	NaN	NaN	NaN	26.0412	26.3898	26.1551	26.1567				cellular macromolecule metabolic process;cellular metabolic process;cellular process;cellular protein metabolic process;macromolecule metabolic process;metabolic process;primary metabolic process;protein folding;protein metabolic process	catalytic activity;cis-trans isomerase activity;isomerase activity;peptidyl-prolyl cis-trans isomerase activity	cell part;periplasmic space		Completeproteome;Isomerase;Periplasm;Referenceproteome;Rotamase;Signal		4	4	4	33.7	33.7	33.7	20.104	0	23.165	339980000	49	Q59641	Q59641	413
34.098	34.1096	34.2276	34.7376	34.4602	34.3881	34.4838	34.4668	34.3604	34.3401	34.5956				biosynthetic process;cellular aromatic compound metabolic process;cellular biosynthetic process;cellular metabolic process;cellular nitrogen compound biosynthetic process;cellular nitrogen compound metabolic process;cellular process;cofactor biosynthetic process;cofactor metabolic process;heme biosynthetic process;heme metabolic process;heterocycle biosynthetic process;heterocycle metabolic proce…	binding;carbon-oxygen lyase activity;catalytic activity;cation binding;hydro-lyase activity;ion binding;lyase activity;metal ion binding;porphobilinogen synthase activity;transition metal ion binding;zinc ion binding	cell part;cytoplasmic part;cytosol;intracellular part	Porphyrin and chlorophyll metabolism	3D-structure;Completeproteome;Hemebiosynthesis;Lyase;Magnesium;Metal-binding;Porphyrinbiosynthesis;Referenceproteome	ko00860	24	24	24	67.4	67.4	67.4	37.037	0	323.31	327590000000	5672	Q59643	Q59643	414
NaN	NaN	NaN	NaN	NaN	NaN	NaN	NaN	NaN	27.313	NaN				metabolic process;oxidation-reduction process	binding;cation binding;electron carrier activity;heme binding;ion binding;iron ion binding;metal ion binding;tetrapyrrole binding;transition metal ion binding	cell part;integral to membrane;intrinsic to membrane;membrane;membrane part;plasma membrane;respiratory chain	Nitrogen metabolism	3D-structure;Cellmembrane;Completeproteome;Electrontransport;Heme;Iron;Membrane;Metal-binding;Referenceproteome;Respiratorychain;Signal-anchor;Transmembrane;Transmembranehelix;Transport	ko00910	3	3	3	30.1	30.1	30.1	16.343	0.00040064	6.1637	2257200000	46	Q59646	Q59646	415
NaN	NaN	NaN	NaN	26.1417	NaN	NaN	NaN	NaN	NaN	NaN				amine biosynthetic process;amine metabolic process;aromatic amino acid family biosynthetic process;aromatic amino acid family metabolic process;aromatic compound biosynthetic process;biosynthetic process;carboxylic acid biosynthetic process;carboxylic acid metabolic process;cellular amine metabolic process;cellular amino acid biosynthetic process;cellular amino acid metabolic process;cellular aro…	catalytic activity;intramolecular oxidoreductase activity;intramolecular oxidoreductase activity, interconverting aldoses and ketoses;isomerase activity;phosphoribosylanthranilate isomerase activity		Phenylalanine, tyrosine and tryptophan biosynthesis	Amino-acidbiosynthesis;Aromaticaminoacidbiosynthesis;Completeproteome;Isomerase;Referenceproteome;Tryptophanbiosynthesis	ko00400	3	3	3	19.9	19.9	19.9	22.298	0.00038971	4.9066	310060000	30	Q59649	Q59649	416
29.3919	28.9571	30.1066	28.7577	29.907	30.16	29.7401	28.9102	28.4631	28.8428	27.9288				amine metabolic process;aminoglycan biosynthetic process;aminoglycan metabolic process;biological regulation;biosynthetic process;carbohydrate biosynthetic process;carbohydrate metabolic process;cell cycle;cell division;cell wall macromolecule biosynthetic process;cell wall macromolecule metabolic process;cell wall organization;cell wall organization or biogenesis;cellular biosynthetic process;ce…	acid-amino acid ligase activity;adenyl nucleotide binding;adenyl ribonucleotide binding;ATP binding;binding;catalytic activity;ligase activity;ligase activity, forming carbon-nitrogen bonds;nucleotide binding;purine nucleotide binding;purine ribonucleoside triphosphate binding;purine ribonucleotide binding;ribonucleotide binding;UDP-N-acetylmuramoylalanyl-D-glutamate-2,6-diaminopimelate ligase ac…	cell part;cytoplasm;intracellular part	Lysine biosynthesis;Peptidoglycan biosynthesis	ATP-binding;Cellcycle;Celldivision;Cellshape;Cellwallbiogenesis/degradation;Completeproteome;Cytoplasm;Ligase;Magnesium;Nucleotide-binding;Peptidoglycansynthesis;Referenceproteome	ko00300;ko00550	22	22	22	57.3	57.3	57.3	51.263	0	157.41	8902800000	910	Q59650	Q59650	417
31.1308	31.0567	31.0212	30.6482	31.2089	31.3782	31.2084	30.8237	30.7139	31.2812	30.7357				amine metabolic process;biosynthetic process;carboxylic acid metabolic process;cellular amine metabolic process;cellular amino acid metabolic process;cellular aromatic compound metabolic process;cellular biosynthetic process;cellular ketone metabolic process;cellular metabolic process;cellular nitrogen compound biosynthetic process;cellular nitrogen compound metabolic process;cellular process;'de…	amine binding;amino acid binding;aspartate carbamoyltransferase activity;binding;carboxyl- or carbamoyltransferase activity;carboxylic acid binding;catalytic activity;transferase activity;transferase activity, transferring one-carbon groups		Alanine, aspartate and glutamate metabolism;Pyrimidine metabolism	Completeproteome;Pyrimidinebiosynthesis;Referenceproteome;Transferase	ko00240;ko00250	25	25	25	81.1	81.1	81.1	36.629	0	323.31	31802000000	2512	Q59653	Q59653	418
NaN	NaN	NaN	NaN	25.9278	26.3438	NaN	NaN	NaN	NaN	NaN				biosynthetic process;cellular aromatic compound metabolic process;cellular biosynthetic process;cellular metabolic process;cellular nitrogen compound biosynthetic process;cellular nitrogen compound metabolic process;cellular process;'de novo' pyrimidine base biosynthetic process;'de novo' UMP biosynthetic process;heterocycle biosynthetic process;heterocycle metabolic process;metabolic process;nit…	carbon-carbon lyase activity;carboxy-lyase activity;catalytic activity;lyase activity;orotidine-5'-phosphate decarboxylase activity		Pyrimidine metabolism	Completeproteome;Decarboxylase;Lyase;Pyrimidinebiosynthesis;Referenceproteome	ko00240	7	7	7	47	47	47	24.394	0	16.265	125700000	15	Q59654	Q59654	419
29.0501	28.2043	29.8433	28.4136	30.1121	29.8552	30.0259	26.7451	26.6047	29.3887	26.6671				biosynthetic process;cellular aromatic compound metabolic process;cellular biosynthetic process;cellular macromolecule metabolic process;cellular metabolic process;cellular nitrogen compound biosynthetic process;cellular nitrogen compound metabolic process;cellular process;cellular protein metabolic process;cofactor biosynthetic process;cofactor metabolic process;heterocycle biosynthetic process;…	catalytic activity;hydroxymethylbilane synthase activity;transferase activity;transferase activity, transferring alkyl or aryl (other than methyl) groups		Porphyrin and chlorophyll metabolism	Completeproteome;Porphyrinbiosynthesis;Referenceproteome;Transferase	ko00860	14	14	14	63.9	63.9	63.9	33.641	0	227.56	5297100000	609	Q60169	Q60169	420
NaN	27.466	28.2487	NaN	NaN	NaN	NaN	NaN	NaN	NaN	NaN						extracellular region	Bacterial secretion system	3D-structure;Completeproteome;Referenceproteome;Secreted	ko03070	6	6	6	49.4	49.4	49.4	19.091	0	13.118	449140000	46	Q9HI36	Q9HI36	421
NaN	NaN	NaN	NaN	NaN	NaN	NaN	NaN	NaN	NaN	NaN				cellular macromolecule metabolic process;cellular metabolic process;cellular nitrogen compound metabolic process;cellular process;macromolecule metabolic process;metabolic process;ncRNA metabolic process;ncRNA processing;nitrogen compound metabolic process;nucleic acid metabolic process;nucleobase-containing compound metabolic process;primary metabolic process;RNA metabolic process;RNA processing…	binding;catalytic activity;endonuclease activity;endonuclease activity, active with either ribo- or deoxyribonucleic acids and producing 5'-phosphomonoesters;endoribonuclease activity;endoribonuclease activity, producing 5'-phosphomonoesters;hydrolase activity;hydrolase activity, acting on ester bonds;nuclease activity;nucleic acid binding;ribonuclease activity;ribonuclease P activity;RNA binding…			Completeproteome;Endonuclease;Hydrolase;Nuclease;Referenceproteome;RNA-binding;tRNAprocessing		1	1	1	12.6	12.6	12.6	15.313	0.002223	3.3892	33955000	3	Q9HT05	Q9HT05	422
30.8293	31.4577	30.937	31.0484	30.5126	30.4894	30.7668	30.9933	31.2133	31.0304	31.0906				cellular localization;cellular macromolecule localization;cellular process;cellular protein localization;establishment of localization;establishment of protein localization;localization;localization within membrane;macromolecule localization;protein insertion into membrane;protein localization;protein transport;transport		cell part;integral to membrane;intrinsic to membrane;membrane;membrane part;plasma membrane	Bacterial secretion system;Protein export	Cellinnermembrane;Cellmembrane;Chaperone;Completeproteome;Membrane;Proteintransport;Referenceproteome;Transmembrane;Transmembranehelix;Transport	ko03060;ko03070	18	18	18	34.3	34.3	34.3	64.074	0	244.22	20644000000	1659	Q9HT06	Q9HT06	423
26.734	27.3007	27.2878	27.5931	27.7129	27.5104	27.2283	27.6453	27.5058	26.7792	27.5141				cellular macromolecule metabolic process;cellular metabolic process;cellular nitrogen compound metabolic process;cellular process;macromolecule metabolic process;macromolecule modification;metabolic process;ncRNA metabolic process;ncRNA processing;nitrogen compound metabolic process;nucleic acid metabolic process;nucleobase-containing compound metabolic process;primary metabolic process;RNA metab…	binding;catalytic activity;cation binding;GTP binding;GTPase activity;guanyl nucleotide binding;guanyl ribonucleotide binding;hydrolase activity;hydrolase activity, acting on acid anhydrides;hydrolase activity, acting on acid anhydrides, in phosphorus-containing anhydrides;ion binding;metal ion binding;nucleoside-triphosphatase activity;nucleotide binding;purine nucleotide binding;purine ribonucl…	cell part;cytoplasm;intracellular part		Completeproteome;Cytoplasm;GTP-binding;Hydrolase;Magnesium;Metal-binding;Nucleotide-binding;Potassium;Referenceproteome;tRNAprocessing		11	11	11	32.5	32.5	32.5	48.744	0	61.78	1897600000	138	Q9HT07	Q9HT07	424
NaN	NaN	NaN	NaN	26.5819	NaN	NaN	NaN	NaN	NaN	NaN				cellular macromolecule metabolic process;cellular metabolic process;cellular nitrogen compound metabolic process;cellular process;macromolecule metabolic process;macromolecule modification;metabolic process;ncRNA metabolic process;ncRNA processing;nitrogen compound metabolic process;nucleic acid metabolic process;nucleobase-containing compound metabolic process;oxidation-reduction process;primary…	binding;coenzyme binding;cofactor binding;flavin adenine dinucleotide binding	cell part;cytoplasm;intracellular part		Completeproteome;Cytoplasm;FAD;Flavoprotein;NAD;Referenceproteome;tRNAprocessing		5	5	5	15.9	15.9	15.9	69.637	0	25.265	85661000	22	Q9HT09	Q9HT09	425
27.3317	26.8769	27.2071	NaN	26.5745	NaN	NaN	NaN	NaN	27.0014	NaN					catalytic activity;methyltransferase activity;N-methyltransferase activity;RNA methyltransferase activity;rRNA (guanine) methyltransferase activity;rRNA (guanine-N7-)-methyltransferase activity;rRNA methyltransferase activity;S-adenosylmethionine-dependent methyltransferase activity;transferase activity;transferase activity, transferring one-carbon groups	cell part;cytoplasm;intracellular part		Completeproteome;Cytoplasm;Methyltransferase;Referenceproteome;rRNAprocessing;S-adenosyl-L-methionine;Transferase		7	7	7	46.7	46.7	46.7	23.735	0	14.037	1021500000	107	Q9HT10	Q9HT10	426
28.4658	29.0072	28.3216	28.6614	29.0245	28.4134	29.0315	28.996	29.0755	29.0705	28.6831								Completeproteome;Referenceproteome		6	6	6	30.5	30.5	30.5	28.609	0	48.915	6571300000	434	Q9HT11	Q9HT11	427
32.0637	32.1206	31.8709	32.1897	32.0823	32.234	32.0949	31.6924	31.7161	31.9502	31.9076					binding;DNA binding;identical protein binding;nucleic acid binding;protein binding			Completeproteome;Referenceproteome		21	21	21	73.4	73.4	73.4	31.968	0	323.31	45583000000	2241	Q9HT12	Q9HT12	428
32.4388	32.9204	32.9024	33.2491	32.6568	32.6797	32.7083	33.015	33.0256	32.9824	32.5093				ATP biosynthetic process;ATP metabolic process;ATP synthesis coupled proton transport;biosynthetic process;cation transport;cellular biosynthetic process;cellular metabolic process;cellular nitrogen compound biosynthetic process;cellular nitrogen compound metabolic process;cellular process;energy coupled proton transport, down electrochemical gradient;establishment of localization;heterocycle bio…	cation transmembrane transporter activity;hydrogen ion transmembrane transporter activity;hydrogen ion transporting ATP synthase activity, rotational mechanism;inorganic cation transmembrane transporter activity;ion transmembrane transporter activity;monovalent inorganic cation transmembrane transporter activity;substrate-specific transmembrane transporter activity;substrate-specific transporter …	cell part;integral to membrane;intracellular part;intrinsic to membrane;macromolecular complex;membrane;membrane part;plasma membrane;protein complex;proton-transporting ATP synthase complex, coupling factor F(o);proton-transporting two-sector ATPase complex, proton-transporting domain	Oxidative phosphorylation;Photosynthesis	ATPsynthesis;Cellinnermembrane;Cellmembrane;CF(0);Completeproteome;Hydrogeniontransport;Iontransport;Membrane;Referenceproteome;Transmembrane;Transmembranehelix;Transport	ko00190;ko00195	6	6	6	30.4	30.4	30.4	31.92	0	52.959	82330000000	1076	Q9HT14	Q9HT14	429
35.381	35.2663	34.8762	35.4661	34.916	35.0341	35.0438	35.2607	35.3131	35.102	35.348				ATP biosynthetic process;ATP metabolic process;ATP synthesis coupled proton transport;biosynthetic process;cation transport;cellular biosynthetic process;cellular metabolic process;cellular nitrogen compound biosynthetic process;cellular nitrogen compound metabolic process;cellular process;energy coupled proton transport, down electrochemical gradient;establishment of localization;heterocycle bio…	cation transmembrane transporter activity;hydrogen ion transmembrane transporter activity;hydrogen ion transporting ATP synthase activity, rotational mechanism;inorganic cation transmembrane transporter activity;ion transmembrane transporter activity;monovalent inorganic cation transmembrane transporter activity;substrate-specific transmembrane transporter activity;substrate-specific transporter …	cell part;integral to membrane;intracellular part;intrinsic to membrane;macromolecular complex;membrane;membrane part;plasma membrane;protein complex;proton-transporting ATP synthase complex, coupling factor F(o);proton-transporting two-sector ATPase complex, proton-transporting domain	Oxidative phosphorylation;Photosynthesis	ATPsynthesis;Cellinnermembrane;Cellmembrane;CF(0);Completeproteome;Hydrogeniontransport;Iontransport;Membrane;Referenceproteome;Transmembrane;Transmembranehelix;Transport	ko00190;ko00195	18	18	18	76.3	76.3	76.3	16.956	0	323.31	475870000000	4057	Q9HT16	Q9HT16	430
32.8256	32.3447	32.7269	32.6111	32.9065	32.8584	32.5651	32.1872	31.769	32.6688	31.8871				ATP biosynthetic process;ATP metabolic process;ATP synthesis coupled proton transport;biosynthetic process;cation transport;cellular biosynthetic process;cellular metabolic process;cellular nitrogen compound biosynthetic process;cellular nitrogen compound metabolic process;cellular process;energy coupled proton transport, down electrochemical gradient;establishment of localization;heterocycle bio…	cation transmembrane transporter activity;hydrogen ion transmembrane transporter activity;hydrogen ion transporting ATP synthase activity, rotational mechanism;inorganic cation transmembrane transporter activity;ion transmembrane transporter activity;monovalent inorganic cation transmembrane transporter activity;substrate-specific transmembrane transporter activity;substrate-specific transporter …	cell part;intracellular part;macromolecular complex;membrane;membrane part;plasma membrane;protein complex;proton-transporting ATP synthase complex, catalytic core F(1);proton-transporting two-sector ATPase complex, catalytic domain	Oxidative phosphorylation;Photosynthesis	ATPsynthesis;Cellinnermembrane;Cellmembrane;CF(1);Completeproteome;Hydrogeniontransport;Iontransport;Membrane;Referenceproteome;Transport	ko00190;ko00195	15	15	15	71.3	71.3	71.3	19.26	0	314.41	66546000000	2329	Q9HT17	Q9HT17	431
37.079	36.8894	36.8598	37.1855	36.9964	37.0347	37.0822	37.0802	36.9087	37.0426	36.781				ATP biosynthetic process;ATP hydrolysis coupled proton transport;ATP metabolic process;ATP synthesis coupled proton transport;biosynthetic process;cation transport;cellular biosynthetic process;cellular metabolic process;cellular nitrogen compound biosynthetic process;cellular nitrogen compound metabolic process;cellular process;energy coupled proton transport, against electrochemical gradient;en…	active transmembrane transporter activity;adenyl nucleotide binding;adenyl ribonucleotide binding;ATP binding;ATPase activity;ATPase activity, coupled;ATPase activity, coupled to movement of substances;ATPase activity, coupled to transmembrane movement of ions;ATPase activity, coupled to transmembrane movement of substances;binding;catalytic activity;cation transmembrane transporter activity;cati…	cell part;intracellular part;macromolecular complex;membrane;membrane part;plasma membrane;protein complex;proton-transporting ATP synthase complex, catalytic core F(1);proton-transporting two-sector ATPase complex, catalytic domain	Oxidative phosphorylation;Photosynthesis	ATP-binding;ATPsynthesis;Cellinnermembrane;Cellmembrane;CF(1);Completeproteome;Hydrogeniontransport;Hydrolase;Iontransport;Membrane;Nucleotide-binding;Referenceproteome;Transport	ko00190;ko00195	60	60	60	74.1	74.1	74.1	55.393	0	323.31	1553000000000	13122	Q9HT18	Q9HT18	432
34.4833	34.4268	34.5331	34.8431	34.4977	34.4452	34.3662	34.588	34.4389	34.4141	34.4439				ATP biosynthetic process;ATP metabolic process;ATP synthesis coupled proton transport;biosynthetic process;cation transport;cellular biosynthetic process;cellular metabolic process;cellular nitrogen compound biosynthetic process;cellular nitrogen compound metabolic process;cellular process;energy coupled proton transport, down electrochemical gradient;establishment of localization;heterocycle bio…	active transmembrane transporter activity;adenyl nucleotide binding;adenyl ribonucleotide binding;ATP binding;ATPase activity;ATPase activity, coupled;ATPase activity, coupled to movement of substances;ATPase activity, coupled to transmembrane movement of ions;ATPase activity, coupled to transmembrane movement of substances;binding;catalytic activity;cation transmembrane transporter activity;cati…	cell part;intracellular part;macromolecular complex;membrane;membrane part;plasma membrane;protein complex;proton-transporting ATP synthase complex, catalytic core F(1);proton-transporting two-sector ATPase complex, catalytic domain	Oxidative phosphorylation;Photosynthesis	ATPsynthesis;Cellinnermembrane;Cellmembrane;CF(1);Completeproteome;Hydrogeniontransport;Iontransport;Membrane;Referenceproteome;Transport	ko00190;ko00195	26	26	26	82.2	82.2	82.2	31.553	0	323.31	286310000000	5135	Q9HT19	Q9HT19	433
36.755	36.5207	36.618	36.7735	36.7196	36.8242	36.8171	36.6249	36.3653	36.5886	36.383				ATP biosynthetic process;ATP hydrolysis coupled proton transport;ATP metabolic process;ATP synthesis coupled proton transport;biosynthetic process;cation transport;cellular biosynthetic process;cellular metabolic process;cellular nitrogen compound biosynthetic process;cellular nitrogen compound metabolic process;cellular process;energy coupled proton transport, against electrochemical gradient;en…	adenyl nucleotide binding;adenyl ribonucleotide binding;ATP binding;binding;cation transmembrane transporter activity;hydrogen ion transmembrane transporter activity;hydrogen ion transporting ATP synthase activity, rotational mechanism;inorganic cation transmembrane transporter activity;ion transmembrane transporter activity;monovalent inorganic cation transmembrane transporter activity;nucleotid…	cell part;intracellular part;macromolecular complex;membrane;membrane part;plasma membrane;protein complex;proton-transporting ATP synthase complex, catalytic core F(1);proton-transporting two-sector ATPase complex, catalytic domain	Oxidative phosphorylation;Photosynthesis	ATP-binding;ATPsynthesis;Cellinnermembrane;Cellmembrane;CF(1);Completeproteome;Hydrogeniontransport;Hydrolase;Iontransport;Membrane;Nucleotide-binding;Referenceproteome;Transport	ko00190;ko00195	53	53	53	95.6	95.6	95.6	49.499	0	323.31	1351700000000	17586	Q9HT20	Q9HT20	434
33.3996	33.4449	33.3244	33.5267	33.5556	33.3247	33.5257	33.2865	33.2642	33.3603	33.4097				ATP biosynthetic process;ATP metabolic process;ATP synthesis coupled proton transport;biosynthetic process;cation transport;cellular biosynthetic process;cellular metabolic process;cellular nitrogen compound biosynthetic process;cellular nitrogen compound metabolic process;cellular process;energy coupled proton transport, down electrochemical gradient;establishment of localization;heterocycle bio…	active transmembrane transporter activity;adenyl nucleotide binding;adenyl ribonucleotide binding;ATP binding;ATPase activity;ATPase activity, coupled;ATPase activity, coupled to movement of substances;ATPase activity, coupled to transmembrane movement of ions;ATPase activity, coupled to transmembrane movement of substances;binding;catalytic activity;cation transmembrane transporter activity;cati…	cell part;intracellular part;macromolecular complex;membrane part;plasma membrane part;plasma membrane proton-transporting ATP synthase complex;protein complex;proton-transporting ATP synthase complex;proton-transporting ATP synthase complex, catalytic core F(1);proton-transporting two-sector ATPase complex;proton-transporting two-sector ATPase complex, catalytic domain	Oxidative phosphorylation;Photosynthesis	ATPsynthesis;Cellinnermembrane;Cellmembrane;CF(1);Completeproteome;Hydrogeniontransport;Iontransport;Membrane;Referenceproteome;Transport	ko00190;ko00195	6	6	6	49.6	49.6	49.6	14.726	0	197.04	118460000000	1348	Q9HT21	Q9HT21	435
30.7127	30.9606	30.7697	30.872	30.7776	30.792	30.8736	30.9478	31.0591	30.9548	31.2041				alcohol biosynthetic process;alcohol metabolic process;amine metabolic process;amino sugar biosynthetic process;amino sugar metabolic process;aminoglycan biosynthetic process;aminoglycan metabolic process;anatomical structure morphogenesis;biological regulation;biosynthetic process;carbohydrate biosynthetic process;carbohydrate metabolic process;cell morphogenesis;cell wall macromolecule biosynth…	acetyltransferase activity;binding;catalytic activity;cation binding;glucosamine-1-phosphate N-acetyltransferase activity;ion binding;magnesium ion binding;metal ion binding;N-acetyltransferase activity;N-acyltransferase activity;nucleotidyltransferase activity;transferase activity;transferase activity, transferring acyl groups;transferase activity, transferring acyl groups other than amino-acyl …	cell part;cytoplasm;intracellular part	Amino sugar and nucleotide sugar metabolism	Acyltransferase;Cellshape;Cellwallbiogenesis/degradation;Completeproteome;Cytoplasm;Magnesium;Metal-binding;Multifunctionalenzyme;Nucleotidyltransferase;Peptidoglycansynthesis;Referenceproteome;Repeat;Transferase	ko00520	20	20	20	59.7	59.7	59.7	48.851	0	229.7	21744000000	1242	Q9HT22	Q9HT22	436
31.475	31.5615	31.5495	32.0237	32.4422	32.3197	32.3481	31.4895	31.3598	31.5626	31.0809				amine metabolic process;carbohydrate metabolic process;carboxylic acid metabolic process;cellular amine metabolic process;cellular amino acid metabolic process;cellular ketone metabolic process;cellular metabolic process;cellular nitrogen compound metabolic process;cellular process;glutamine family amino acid metabolic process;glutamine metabolic process;metabolic process;nitrogen compound metabo…	binding;carbohydrate binding;catalytic activity;glutamine-fructose-6-phosphate transaminase (isomerizing) activity;transaminase activity;transferase activity;transferase activity, transferring nitrogenous groups	cell part;cytoplasm;intracellular part	Alanine, aspartate and glutamate metabolism;Amino sugar and nucleotide sugar metabolism	Aminotransferase;Completeproteome;Cytoplasm;Glutamineamidotransferase;Referenceproteome;Repeat;Transferase	ko00250;ko00520	26	26	26	53.4	53.4	53.4	66.294	0	311.38	36045000000	1934	Q9HT25	Q9HT25	437
NaN	NaN	NaN	NaN	NaN	NaN	NaN	NaN	NaN	NaN	NaN					catalytic activity;hydrolase activity;hydrolase activity, acting on ester bonds;phosphatase activity;phosphoric ester hydrolase activity			Completeproteome;Referenceproteome		4	4	4	28	28	28	23.744	0.0022239	3.4017	131780000	11	Q9HT27	Q9HT27	438
29.4535	29.3025	29.7396	28.94	29.7001	29.5171	28.9009	30.4061	30.0698	30.2978	30.181				biosynthetic process;lipid biosynthetic process;lipid metabolic process;metabolic process;primary metabolic process				Completeproteome;Referenceproteome		16	16	16	53.6	53.6	53.6	44.096	0	265.91	8068500000	605	Q9HT28	Q9HT28	439
30.5278	30.3185	30.4944	29.6605	29.825	29.4943	29.6652	30.7929	30.3093	30.2886	30.3771								Completeproteome;Referenceproteome		9	9	9	59.9	59.9	59.9	30.414	0	231.44	12848000000	911	Q9HT45	Q9HT45	440
NaN	NaN	28.3044	NaN	NaN	NaN	NaN	NaN	NaN	NaN	NaN								Completeproteome;Referenceproteome		1	1	1	21.8	21.8	21.8	15.179	0.0043636	2.8772	391450000	45	Q9HT46	Q9HT46	441
NaN	NaN	NaN	NaN	NaN	NaN	NaN	NaN	NaN	NaN	NaN					catalytic activity;oxidoreductase activity		Biosynthesis of unsaturated fatty acids;Fatty acid biosynthesis	Completeproteome;Referenceproteome	ko00061;ko01040	2	2	2	7.7	7.7	7.7	27.158	0.0007731	4.684	27771000	5	Q9HT49	Q9HT49	442
30.5795	30.4302	30.2734	30.2508	29.2408	29.8589	29.25	29.4523	28.1734	29.527	30.1794					binding;catalytic activity;cofactor binding;pyridoxal phosphate binding;transaminase activity;transferase activity;transferase activity, transferring nitrogenous groups;vitamin B6 binding;vitamin binding		Porphyrin and chlorophyll metabolism	Aminotransferase;Completeproteome;Pyridoxalphosphate;Referenceproteome;Transferase	ko00860	11	11	11	44	44	44	48.908	0	223.52	10810000000	891	Q9HT50	Q9HT50	443
28.7072	29.307	28.1197	27.7664	27.2701	27.2862	27.1552	NaN	NaN	NaN	NaN				amine biosynthetic process;amine metabolic process;biosynthetic process;carboxylic acid biosynthetic process;carboxylic acid metabolic process;cellular amine metabolic process;cellular amino acid biosynthetic process;cellular amino acid metabolic process;cellular biosynthetic process;cellular ketone metabolic process;cellular metabolic process;cellular nitrogen compound biosynthetic process;cellu…	acid-ammonia (or amide) ligase activity;ammonia ligase activity;catalytic activity;glutamate-ammonia ligase activity;ligase activity;ligase activity, forming carbon-nitrogen bonds		Alanine, aspartate and glutamate metabolism;Arginine and proline metabolism;Nitrogen metabolism;Two-component system	Completeproteome;Referenceproteome	ko00250;ko00330;ko00910;ko02020	13	13	13	42.6	42.6	42.6	49.878	0	50.659	2303800000	220	Q9HT51	Q9HT51	444
31.5489	31.7232	31.7102	31.9637	31.5153	31.7128	31.7041	31.1899	30.8513	31.1496	30.9308					catalytic activity;oxidoreductase activity			Completeproteome;Referenceproteome		13	13	13	61.1	61.1	61.1	26.894	0	323.31	30303000000	1714	Q9HT52	Q9HT52	445
NaN	25.8124	NaN	26.1384	26.081	26.0199	26.2311	NaN	26.7442	26.2001	26.9188				biological regulation;biosynthetic process;cellular biosynthetic process;cellular macromolecule biosynthetic process;cellular macromolecule metabolic process;cellular metabolic process;cellular nitrogen compound metabolic process;cellular process;cellular response to stimulus;macromolecule biosynthetic process;macromolecule metabolic process;metabolic process;nitrogen compound metabolic process;n…	adenyl nucleotide binding;adenyl ribonucleotide binding;ATP binding;binding;DNA binding;molecular transducer activity;nucleic acid binding;nucleic acid binding transcription factor activity;nucleotide binding;purine nucleotide binding;purine ribonucleoside triphosphate binding;purine ribonucleotide binding;regulatory region DNA binding;regulatory region nucleic acid binding;ribonucleotide binding…		Two-component system	ATP-binding;Completeproteome;DNA-binding;Nucleotide-binding;Referenceproteome;Transcription;Transcriptionregulation;Two-componentregulatorysystem	ko02020	13	13	13	40.3	40.3	40.3	49.629	0	158.81	821490000	108	Q9HT62	Q9HT62	446
NaN	NaN	NaN	NaN	28.7746	28.8713	28.9244	NaN	28.8366	NaN	26.5433					catalytic activity			Completeproteome;Referenceproteome		6	6	6	37.8	37.8	37.8	24.262	0	105.47	2556700000	229	Q9HT66	Q9HT66	447
NaN	NaN	NaN	NaN	NaN	NaN	NaN	NaN	NaN	NaN	NaN							ABC transporters	3D-structure;Completeproteome;Receptor;Referenceproteome	ko02010	6	6	6	48.5	48.5	48.5	28.065	0	9.3486	474270000	41	Q9HT68	Q9HT68	448
NaN	NaN	NaN	NaN	NaN	NaN	NaN	NaN	NaN	NaN	NaN				establishment of localization;transport		cell part;integral to membrane;intrinsic to membrane;membrane;membrane part;plasma membrane	ABC transporters	Completeproteome;Membrane;Referenceproteome;Transmembrane;Transmembranehelix;Transport	ko02010	2	2	2	13.3	13.3	13.3	24.4	0.002233	3.4842	378330000	30	Q9HT69	Q9HT69	449
29.2905	29.6947	29.3355	29.5411	29.1966	29.354	29.5132	30.3033	30.2101	30.1558	29.9268				amine transport;amino acid transport;carboxylic acid transport;establishment of localization;methionine transport;nitrogen compound transport;organic acid transport;organic substance transport;sulfur amino acid transport;sulfur compound transport;transport	active transmembrane transporter activity;adenyl nucleotide binding;adenyl ribonucleotide binding;amine transmembrane transporter activity;amine-transporting ATPase activity;amino acid transmembrane transporter activity;amino acid-transporting ATPase activity;ATP binding;ATPase activity;ATPase activity, coupled;ATPase activity, coupled to movement of substances;ATPase activity, coupled to transme…	ATP-binding cassette (ABC) transporter complex;cell part;macromolecular complex;membrane part;protein complex	ABC transporters	Amino-acidtransport;ATP-binding;Cellinnermembrane;Cellmembrane;Completeproteome;Hydrolase;Membrane;Nucleotide-binding;Referenceproteome;Transport	ko02010	15	15	15	48.4	48.4	48.4	36.759	0	42	10829000000	683	Q9HT70	Q9HT70	450
26.8168	NaN	27.1226	26.7972	25.901	26.7976	27.1237	26.8762	27.6562	NaN	27.7218								Completeproteome;Referenceproteome		6	6	6	30.5	30.5	30.5	27.981	0	8.965	1238300000	72	Q9HT71	Q9HT71	451
28.8975	NaN	NaN	NaN	NaN	NaN	NaN	NaN	NaN	NaN	NaN				biological regulation;cation homeostasis;cellular cation homeostasis;cellular chemical homeostasis;cellular divalent inorganic cation homeostasis;cellular homeostasis;cellular ion homeostasis;cellular process;cellular response to chemical stimulus;cellular response to inorganic substance;cellular response to metal ion;cellular response to stimulus;cellular response to zinc ion;cellular zinc ion h…	binding;DNA binding;nucleic acid binding;nucleic acid binding transcription factor activity;sequence-specific DNA binding transcription factor activity			Completeproteome;DNA-binding;Referenceproteome		3	3	3	24.6	24.6	24.6	18.216	0	7.1468	4059900000	237	Q9HT74	Q9HT74	452
32.706	32.686	32.5468	32.0844	31.7451	31.5336	31.678	33.2191	33.061	32.887	32.9898				biosynthetic process;cellular biosynthetic process;cellular macromolecule biosynthetic process;cellular macromolecule metabolic process;cellular metabolic process;cellular nitrogen compound metabolic process;cellular process;DNA metabolic process;DNA replication;macromolecule biosynthetic process;macromolecule metabolic process;metabolic process;nitrogen compound metabolic process;nucleic acid me…	binding;catalytic activity;cobalamin binding;nucleotide binding;oxidoreductase activity;oxidoreductase activity, acting on CH or CH2 groups;oxidoreductase activity, acting on CH or CH2 groups, disulfide as acceptor;ribonucleoside-diphosphate reductase activity;tetrapyrrole binding;vitamin binding		Purine metabolism;Pyrimidine metabolism	Completeproteome;Referenceproteome	ko00230;ko00240	41	41	41	67	67	67	82.74	0	323.31	55009000000	2817	Q9HT76	Q9HT76	453
31.6355	31.6614	31.9536	31.261	30.7249	30.5664	30.5775	31.9622	31.7108	31.8107	31.5074								Completeproteome;Referenceproteome		15	15	15	69	69	69	24.885	0	250.76	23924000000	1059	Q9HT77	Q9HT77	454
28.8665	29.7348	27.8258	29.5822	28.9541	28.1978	28.9387	29.2122	28.7535	28.2378	29.1055								3D-structure;Completeproteome;Referenceproteome		6	6	6	54.2	54.2	54.2	10.794	0	36.594	6540000000	350	Q9HT79	Q9HT79	455
31.3689	31.167	31.4249	31.5193	31.6816	31.6863	31.8384	31.8709	31.928	31.8317	31.802				biosynthetic process;cellular biosynthetic process;cellular macromolecule biosynthetic process;cellular macromolecule metabolic process;cellular metabolic process;cellular nitrogen compound metabolic process;cellular process;cellular response to stimulus;cellular response to stress;DNA metabolic process;DNA repair;DNA replication;DNA-dependent DNA replication;macromolecule biosynthetic process;ma…	3'-5' exonuclease activity;binding;catalytic activity;DNA binding;DNA polymerase activity;DNA-directed DNA polymerase activity;exonuclease activity;hydrolase activity;hydrolase activity, acting on ester bonds;nuclease activity;nucleic acid binding;nucleotidyltransferase activity;transferase activity;transferase activity, transferring phosphorus-containing groups		Base excision repair;DNA replication;Homologous recombination;Nucleotide excision repair;Purine metabolism;Pyrimidine metabolism	Completeproteome;DNA-binding;DNAdamage;DNA-directedDNApolymerase;DNArepair;DNAreplication;Exonuclease;Hydrolase;Nuclease;Nucleotidyltransferase;Referenceproteome;Transferase	ko00230;ko00240;ko03030;ko03410;ko03420;ko03440	55	55	55	67.9	67.9	67.9	99.792	0	323.31	34033000000	2899	Q9HT80	Q9HT80	456
28.9416	28.2121	28.6603	28.3615	28.8291	28.5624	28.5647	27.5409	27.5594	28.0169	NaN				barrier septum formation;cellular component assembly;cellular component assembly at cellular level;cellular component organization;cellular component organization at cellular level;cellular component organization or biogenesis;cellular component organization or biogenesis at cellular level;cellular process;cytokinetic process	binding;catalytic activity;cation binding;GTP binding;GTPase activity;guanyl nucleotide binding;guanyl ribonucleotide binding;hydrolase activity;hydrolase activity, acting on acid anhydrides;hydrolase activity, acting on acid anhydrides, in phosphorus-containing anhydrides;ion binding;magnesium ion binding;metal ion binding;nucleoside-triphosphatase activity;nucleotide binding;purine nucleotide b…			Cellcycle;Celldivision;Completeproteome;GTP-binding;Magnesium;Metal-binding;Nucleotide-binding;Referenceproteome;Septation		9	9	9	50.7	50.7	50.7	23.786	0	67.601	5061300000	347	Q9HT81	Q9HT81	457
NaN	27.6576	28.0019	NaN	27.0777	27.4226	NaN	28.093	27.4147	27.7231	27.0554								Completeproteome;Referenceproteome		8	8	8	51	51	51	32.949	0	74.671	1557400000	153	Q9HT83	Q9HT83	458
NaN	25.3364	27.3071	27.1125	NaN	NaN	26.9444	NaN	NaN	NaN	NaN							Cell cycle - Caulobacter	Completeproteome;Referenceproteome	ko04112	13	13	13	29.4	29.4	29.4	73.998	0	17.473	630040000	31	Q9HT84	Q9HT84	459
28.1157	27.3763	28.2698	26.4039	26.8281	26.4061	27.8523	NaN	27.5582	27.1794	26.3682				amine metabolic process;aminoglycan catabolic process;aminoglycan metabolic process;carbohydrate catabolic process;carbohydrate metabolic process;catabolic process;glycosaminoglycan catabolic process;glycosaminoglycan metabolic process;macromolecule catabolic process;macromolecule metabolic process;metabolic process;nitrogen compound metabolic process;peptidoglycan catabolic process;peptidoglycan…	binding;catalytic activity;cation binding;hydrolase activity;hydrolase activity, acting on carbon-nitrogen (but not peptide) bonds;hydrolase activity, acting on carbon-nitrogen (but not peptide) bonds, in linear amides;ion binding;metal ion binding;N-acetylmuramoyl-L-alanine amidase activity			3D-structure;Completeproteome;Metal-binding;Referenceproteome;Zinc		14	14	14	58.7	58.7	58.7	28.88	0	137.76	2694700000	266	Q9HT86	Q9HT86	460
NaN	27.8599	28.1673	28.1185	27.7844	27.3845	27.3912	NaN	NaN	NaN	27.5209				cellular metabolic process;cellular process;dephosphorylation;metabolic process;phosphate-containing compound metabolic process;phosphorus metabolic process	adenyl nucleotide binding;adenyl ribonucleotide binding;ATP binding;binding;catalytic activity;hydrolase activity;hydrolase activity, acting on ester bonds;kinase activity;molecular transducer activity;nucleotide binding;phosphatase activity;phosphoric ester hydrolase activity;phosphotransferase activity, alcohol group as acceptor;phosphotransferase activity, nitrogenous group as acceptor;protein…	cell part;integral to membrane;intrinsic to membrane;membrane part	Two-component system	3D-structure;ATP-binding;Completeproteome;Kinase;Membrane;Nucleotide-binding;Phosphoprotein;Referenceproteome;Transferase;Transmembrane;Transmembranehelix	ko02020	12	12	12	27.4	27.4	27.4	65.999	0	42.414	1571200000	117	Q9HT87	Q9HT87	461
NaN	NaN	NaN	NaN	NaN	NaN	NaN	NaN	NaN	NaN	NaN					binding;nucleoside binding			Completeproteome;Referenceproteome		2	2	2	7.6	7.6	7.6	43.038	0.0071865	2.4944	615800000	32	Q9HT92	Q9HT92	462
31.9969	32.1884	31.8619	32.5676	33.087	32.6864	32.2613	32.1125	31.8414	32.4273	32.156					acetyltransferase activity;catalytic activity;N-acetyltransferase activity;N-acyltransferase activity;transferase activity;transferase activity, transferring acyl groups;transferase activity, transferring acyl groups other than amino-acyl groups			Completeproteome;Referenceproteome		9	9	9	59.1	59.1	59.1	21	0	191.23	53282000000	989	Q9HT95	Q9HT95	463
NaN	NaN	26.4867	NaN	25.1731	26.0559	26.7819	26.613	26.4571	26.8226	26.7565					binding;catalytic activity;cation binding;hydrolase activity;ion binding;metal ion binding;metallopeptidase activity;peptidase activity;peptidase activity, acting on L-amino acid peptides			Completeproteome;Hydrolase;Metalloprotease;Protease;Referenceproteome		6	6	6	17.1	17.1	17.1	51.359	0	48.838	663870000	59	Q9HT96	Q9HT96	464
27.4552	27.9911	27.2555	27.2552	27.4233	25.903	27.4087	26.7446	27.0062	26.9274	26.7768					active transmembrane transporter activity;anion transmembrane transporter activity;inorganic anion transmembrane transporter activity;inorganic phosphate transmembrane transporter activity;ion transmembrane transporter activity;phosphate ion transmembrane transporter activity;secondary active transmembrane transporter activity;sodium-dependent phosphate transmembrane transporter activity;substrat…	cell part;integral to membrane;integral to plasma membrane;intrinsic to membrane;intrinsic to plasma membrane;membrane part;plasma membrane part		Completeproteome;Referenceproteome		5	5	5	17	17	17	63.261	0	250.75	1815100000	316	Q9HT97	Q9HT97	465
NaN	NaN	NaN	NaN	NaN	NaN	NaN	NaN	NaN	NaN	NaN				cellular macromolecule metabolic process;cellular metabolic process;cellular nitrogen compound metabolic process;cellular process;macromolecule metabolic process;metabolic process;nitrogen compound metabolic process;nucleic acid metabolic process;nucleobase-containing compound metabolic process;primary metabolic process;RNA metabolic process;RNA processing	catalytic activity;ligase activity;ligase activity, forming phosphoric ester bonds;RNA ligase activity			Completeproteome;Referenceproteome		7	7	7	26.4	26.4	26.4	41.026	0	53.842	279930000	56	Q9HT99	Q9HT99	466
26.3995	26.827	NaN	26.685	NaN	NaN	25.8201	26.1272	26.9029	NaN	26.4085				biosynthetic process;carbohydrate biosynthetic process;carbohydrate metabolic process;cellular biosynthetic process;cellular carbohydrate biosynthetic process;cellular carbohydrate metabolic process;cellular lipid metabolic process;cellular macromolecule biosynthetic process;cellular macromolecule metabolic process;cellular metabolic process;cellular polysaccharide biosynthetic process;cellular p…	catalytic activity;methyltransferase activity;S-adenosylmethionine-dependent methyltransferase activity;transferase activity;transferase activity, transferring one-carbon groups	cell part;cytoplasm;intracellular part		Completeproteome;Referenceproteome		8	8	8	35.3	35.3	35.3	30.701	0	15.717	1073400000	102	Q9HTB1;Q9HTB3	Q9HTB1	467
NaN	NaN	NaN	NaN	NaN	NaN	NaN	NaN	NaN	NaN	NaN				biosynthetic process;carbohydrate biosynthetic process;carbohydrate metabolic process;cellular biosynthetic process;cellular carbohydrate biosynthetic process;cellular carbohydrate metabolic process;cellular lipid metabolic process;cellular macromolecule biosynthetic process;cellular macromolecule metabolic process;cellular metabolic process;cellular polysaccharide biosynthetic process;cellular p…				Completeproteome;Referenceproteome		4	4	4	14.2	14.2	14.2	61.018	0	10.854	437100000	27	Q9HTB5	Q9HTB5	468
NaN	NaN	NaN	NaN	NaN	NaN	25.0312	NaN	NaN	NaN	NaN				biosynthetic process;carbohydrate biosynthetic process;carbohydrate metabolic process;cellular biosynthetic process;cellular carbohydrate biosynthetic process;cellular carbohydrate metabolic process;cellular lipid metabolic process;cellular macromolecule biosynthetic process;cellular macromolecule metabolic process;cellular metabolic process;cellular polysaccharide biosynthetic process;cellular p…	binding;catalytic activity;coenzyme binding;cofactor binding;GDP-4-dehydro-6-deoxy-D-mannose reductase activity;oxidoreductase activity;oxidoreductase activity, acting on CH-OH group of donors;oxidoreductase activity, acting on the CH-OH group of donors, NAD or NADP as acceptor			Completeproteome;NAD;NADP;Oxidoreductase;Referenceproteome		4	4	4	16.4	16.4	16.4	33.928	0	61.465	445220000	62	Q9HTB6	Q9HTB6	469
NaN	NaN	NaN	22.6554	NaN	NaN	NaN	NaN	NaN	NaN	NaN				biosynthetic process;carbohydrate biosynthetic process;carbohydrate metabolic process;cellular biosynthetic process;cellular carbohydrate biosynthetic process;cellular carbohydrate metabolic process;cellular lipid metabolic process;cellular macromolecule biosynthetic process;cellular macromolecule metabolic process;cellular metabolic process;cellular polysaccharide biosynthetic process;cellular p…	catalytic activity;isomerase activity;nucleotidyltransferase activity;transferase activity;transferase activity, transferring phosphorus-containing groups		Amino sugar and nucleotide sugar metabolism;Fructose and mannose metabolism	Completeproteome;Isomerase;Referenceproteome	ko00051;ko00520	1	1	1	3.1	3.1	3.1	52.574	0.0099115	2.0879	18650000	2	Q9HTB7	Q9HTB7	470
NaN	NaN	NaN	NaN	27.494	27.3082	NaN	NaN	NaN	NaN	NaN								Completeproteome;Referenceproteome		5	5	5	67.2	67.2	67.2	7.8809	0	68.903	2547900000	159	Q9HTC1	Q9HTC1	471
NaN	NaN	NaN	NaN	28.0982	NaN	NaN	NaN	NaN	NaN	NaN				acetyl-CoA metabolic process;cellular metabolic process;cellular process;coenzyme metabolic process;cofactor metabolic process;metabolic process	catalytic activity;transferase activity			3D-structure;Completeproteome;Referenceproteome;Transferase		8	8	8	20.1	20.1	20.1	53.964	0	27.825	344010000	19	Q9HTC2	Q9HTC2	472
NaN	26.6392	28.3615	30.7209	31.3236	31.2754	30.981	30.0914	30.271	30.1771	29.9356								Completeproteome;Referenceproteome		26	26	26	47.5	47.5	47.5	80.036	0	323.31	8014000000	698	Q9HTC5	Q9HTC5	473
26.7048	27.5429	27.594	27.0846	27.0571	27.694	27.419	27.3598	27.5078	28.0155	27.1697				alcohol catabolic process;alcohol metabolic process;carbohydrate catabolic process;carbohydrate metabolic process;catabolic process;cellular carbohydrate catabolic process;cellular carbohydrate metabolic process;cellular metabolic process;cellular nitrogen compound metabolic process;cellular process;coenzyme metabolic process;cofactor metabolic process;glucose catabolic process;glucose metabolic …	binding;catalytic activity;coenzyme binding;cofactor binding;glucose-6-phosphate dehydrogenase activity;NADP binding;nucleotide binding;oxidoreductase activity;oxidoreductase activity, acting on CH-OH group of donors;oxidoreductase activity, acting on the CH-OH group of donors, NAD or NADP as acceptor		Glutathione metabolism;Pentose phosphate pathway	Carbohydratemetabolism;Completeproteome;Glucosemetabolism;NADP;Oxidoreductase;Referenceproteome	ko00030;ko00480	12	12	12	36.7	36.7	36.7	54.591	0	81.6	1900200000	163	Q9HTC7	Q9HTC7	474
29.4542	30.5434	30.3237	30.2618	30.2996	29.8156	30.1334	30.4283	30.1138	30.3996	30.328				carbohydrate metabolic process;metabolic process;primary metabolic process	binding;carbohydrate binding;DNA binding;nucleic acid binding;nucleic acid binding transcription factor activity;sequence-specific DNA binding transcription factor activity			Completeproteome;Referenceproteome		9	9	9	41	41	41	31.68	0	31.577	14758000000	800	Q9HTC8	Q9HTC8	475
NaN	NaN	NaN	NaN	NaN	NaN	NaN	NaN	NaN	NaN	NaN				biosynthetic process;cellular biosynthetic process;cellular macromolecule biosynthetic process;cellular macromolecule metabolic process;cellular metabolic process;cellular nitrogen compound metabolic process;cellular process;macromolecule biosynthetic process;macromolecule metabolic process;metabolic process;nitrogen compound metabolic process;nucleic acid metabolic process;nucleobase-containing …	binding;DNA binding;nucleic acid binding;nucleic acid binding transcription factor activity;sequence-specific DNA binding transcription factor activity			Completeproteome;DNA-binding;Referenceproteome;Transcription;Transcriptionregulation		5	5	5	19.9	19.9	19.9	34.642	0.0033125	3.17	86073000	6	Q9HTC9	Q9HTC9	476
31.6797	31.7901	31.6255	32.7903	31.9107	31.9868	32.428	32.3788	32.1532	31.9087	32.2717					adenyl nucleotide binding;adenyl ribonucleotide binding;ATP binding;binding;biotin carboxylase activity;catalytic activity;cation binding;ion binding;ligase activity;ligase activity, forming carbon-nitrogen bonds;metal ion binding;nucleotide binding;purine nucleotide binding;purine ribonucleoside triphosphate binding;purine ribonucleotide binding;ribonucleotide binding		Citrate cycle (TCA cycle);Pyruvate metabolism	Completeproteome;Referenceproteome	ko00020;ko00620	26	25	25	61.4	61.4	61.4	51.848	0	323.31	47477000000	2475	Q9HTD0	Q9HTD0	477
32.8688	33.1002	32.8947	34.2863	33.4368	33.6922	33.6103	33.6778	33.7128	33.3859	33.7807				cation transport;establishment of localization;ion transport;metal ion transport;monovalent inorganic cation transport;sodium ion transport;transport	carbon-carbon lyase activity;carboxy-lyase activity;catalytic activity;lyase activity;oxaloacetate decarboxylase activity		Citrate cycle (TCA cycle);Pyruvate metabolism	Completeproteome;Referenceproteome	ko00020;ko00620	41	41	41	79.2	79.2	79.2	66.095	0	323.31	120930000000	5318	Q9HTD1	Q9HTD1	478
NaN	NaN	NaN	24.7454	25.1053	25.798	NaN	NaN	NaN	NaN	NaN					acetyltransferase activity;catalytic activity;N-acetyltransferase activity;N-acyltransferase activity;transferase activity;transferase activity, transferring acyl groups;transferase activity, transferring acyl groups other than amino-acyl groups			Completeproteome;Referenceproteome		5	5	5	29.5	29.5	29.5	25.584	0	18.584	563200000	105	Q9HTD3	Q9HTD3	479
NaN	NaN	NaN	NaN	NaN	NaN	NaN	NaN	NaN	NaN	NaN								Completeproteome;Referenceproteome		1	1	1	2.7	2.7	2.7	42.388	0.009922	2.1188	159530000	11	Q9HTD6	Q9HTD6	480
33.6546	33.8967	33.657	34.5242	34.3435	34.3499	34.3506	34.7199	34.8307	34.5664	34.6987				acetyl-CoA catabolic process;acetyl-CoA metabolic process;amine metabolic process;aspartate family amino acid metabolic process;aspartate metabolic process;carboxylic acid metabolic process;catabolic process;cellular amine metabolic process;cellular amino acid metabolic process;cellular catabolic process;cellular ketone metabolic process;cellular metabolic process;cellular nitrogen compound metab…	ammonia-lyase activity;aspartate ammonia-lyase activity;carbon-nitrogen lyase activity;catalytic activity;lyase activity		Alanine, aspartate and glutamate metabolism;Nitrogen metabolism	Completeproteome;Lyase;Referenceproteome	ko00250;ko00910	25	25	25	72.8	72.8	72.8	51.069	0	323.31	210510000000	5206	Q9HTD7	Q9HTD7	481
29.5729	29.1772	29.4153	29.0638	29.8325	29.2331	29.469	29.7	29.6479	29.8024	29.3694				biosynthetic process;cellular biosynthetic process;cellular macromolecule biosynthetic process;cellular macromolecule metabolic process;cellular metabolic process;cellular nitrogen compound metabolic process;cellular process;macromolecule biosynthetic process;macromolecule metabolic process;metabolic process;nitrogen compound metabolic process;nucleic acid metabolic process;nucleobase-containing …	binding;DNA binding;nucleic acid binding;nucleic acid binding transcription factor activity;sequence-specific DNA binding transcription factor activity			Completeproteome;DNA-binding;Referenceproteome;Transcription;Transcriptionregulation		14	14	14	56.3	56.3	56.3	33.477	0	130.93	8387000000	789	Q9HTD8	Q9HTD8	482
33.794	33.9993	34.1993	34.6117	34.8338	34.9558	34.594	34.7574	34.5181	34.6436	34.2829					binding;catalytic activity;cation binding;ion binding;metal ion binding;nucleotide binding;oxidoreductase activity;transition metal ion binding;zinc ion binding		Chloroalkane and chloroalkene degradation;Drug metabolism - cytochrome P450;Fatty acid metabolism;Glycolysis / Gluconeogenesis;Metabolism of xenobiotics by cytochrome P450;Naphthalene degradation;Retinol metabolism;Tyrosine metabolism	3D-structure;Completeproteome;Metal-binding;NAD;Nucleotide-binding;Referenceproteome;Zinc	ko00010;ko00071;ko00350;ko00625;ko00626;ko00830;ko00980;ko00982	21	21	21	64.6	64.6	64.6	35.911	0	323.31	241640000000	5263	Q9HTD9	Q9HTD9	483
30.796	30.7245	30.0007	30.7807	30.7244	30.8692	30.2156	27.2096	NaN	28.7164	27.0974				carbohydrate metabolic process;catabolic process;cellular catabolic process;cellular metabolic process;cellular process;metabolic process;phosphate-containing compound metabolic process;phosphorus metabolic process;phosphorylation;polyphosphate catabolic process;polyphosphate metabolic process;primary metabolic process	binding;carbohydrate binding;catalytic activity;isomerase activity;kinase activity;phosphotransferase activity, phosphate group as acceptor;polyphosphate kinase activity;transferase activity;transferase activity, transferring phosphorus-containing groups		Glycolysis / Gluconeogenesis	Completeproteome;Referenceproteome	ko00010	13	13	13	64.2	64.2	64.2	36.139	0	163.05	17583000000	985	Q9HTE2	Q9HTE2	484
NaN	NaN	27.9299	NaN	27.3457	28.0585	NaN	28.978	28.6013	28.3548	28.2206					binding;catalytic activity;cation binding;formaldehyde dehydrogenase activity;ion binding;metal ion binding;oxidoreductase activity;oxidoreductase activity, acting on the aldehyde or oxo group of donors;oxidoreductase activity, acting on the aldehyde or oxo group of donors, NAD or NADP as acceptor;transition metal ion binding;zinc ion binding		Chloroalkane and chloroalkene degradation;Methane metabolism	Completeproteome;Metal-binding;NAD;Oxidoreductase;Referenceproteome;Zinc	ko00625;ko00680	11	11	11	45.9	45.9	45.9	42.008	0	13.289	1325600000	105	Q9HTE3	Q9HTE3	485
NaN	NaN	NaN	NaN	30.3561	29.886	30.0852	NaN	NaN	NaN	NaN				amine biosynthetic process;amine metabolic process;biosynthetic process;carboxylic acid biosynthetic process;carboxylic acid metabolic process;cellular amine metabolic process;cellular amino acid biosynthetic process;cellular amino acid metabolic process;cellular aromatic compound metabolic process;cellular biosynthetic process;cellular ketone metabolic process;cellular metabolic process;cellular…	binding;catalytic activity;cofactor binding;glycine hydroxymethyltransferase activity;hydroxymethyl-, formyl- and related transferase activity;pyridoxal phosphate binding;transferase activity;transferase activity, transferring one-carbon groups;vitamin B6 binding;vitamin binding	cell part;cytoplasm;intracellular part	Cyanoamino acid metabolism;Glycine, serine and threonine metabolism;Methane metabolism;One carbon pool by folate	Amino-acidbiosynthesis;Completeproteome;Cytoplasm;One-carbonmetabolism;Pyridoxalphosphate;Referenceproteome;Transferase	ko00260;ko00460;ko00670;ko00680	15	2	2	38.1	7.7	7.7	44.699	0	53.819	4045500000	176	Q9HTE9	Q9HTE9	486
29.5829	29.8716	29.6625	29.3003	28.8714	29.1044	29.3016	30.1741	30.1242	30.2049	30.154								Completeproteome;Referenceproteome		10	10	10	54.5	54.5	54.5	22.547	0	108.55	7132300000	622	Q9HTF0	Q9HTF0	487
31.3709	31.4619	31.3362	31.6517	31.4637	31.6077	31.3677	31.2444	31.089	31.4543	31.1574				amine catabolic process;amine metabolic process;aspartate family amino acid catabolic process;aspartate family amino acid metabolic process;carboxylic acid catabolic process;carboxylic acid metabolic process;catabolic process;cellular amine metabolic process;cellular amino acid catabolic process;cellular amino acid metabolic process;cellular catabolic process;cellular ketone metabolic process;cel…	aldehyde-lyase activity;binding;carbon-carbon lyase activity;catalytic activity;cofactor binding;lyase activity;pyridoxal phosphate binding;threonine aldolase activity;vitamin B6 binding;vitamin binding		Glycine, serine and threonine metabolism	Completeproteome;Lyase;Pyridoxalphosphate;Referenceproteome	ko00260	13	13	13	47.4	47.4	47.4	38.213	0	212.17	33272000000	1534	Q9HTF1	Q9HTF1	488
25.4775	NaN	NaN	NaN	NaN	NaN	NaN	NaN	NaN	NaN	NaN					binding;DNA binding;nucleic acid binding;sequence-specific DNA binding			Completeproteome;Referenceproteome		1	1	1	27.9	27.9	27.9	7.5699	0.0018755	3.705	81768000	4	Q9HTG1	Q9HTG1	490
NaN	NaN	NaN	NaN	NaN	NaN	NaN	NaN	NaN	NaN	NaN				biosynthetic process;cardiolipin biosynthetic process;cardiolipin metabolic process;cellular biosynthetic process;cellular lipid metabolic process;cellular metabolic process;cellular process;glycerolipid biosynthetic process;glycerolipid metabolic process;glycerophospholipid biosynthetic process;glycerophospholipid metabolic process;lipid biosynthetic process;lipid metabolic process;metabolic pro…	cardiolipin synthase activity;catalytic activity;phosphatidyltransferase activity;phosphotransferase activity, for other substituted phosphate groups;transferase activity;transferase activity, transferring phosphorus-containing groups	cell part;integral to membrane;intrinsic to membrane;membrane;membrane part;plasma membrane	Glycerophospholipid metabolism	Cellinnermembrane;Cellmembrane;Completeproteome;Lipidbiosynthesis;Lipidmetabolism;Membrane;Phospholipidbiosynthesis;Phospholipidmetabolism;Referenceproteome;Repeat;Transferase;Transmembrane;Transmembranehelix	ko00564	4	4	4	14.9	14.9	14.9	54.557	0.0025916	3.3743	1843100000	39	Q9HTH0	Q9HTH0	491
NaN	NaN	28.3833	NaN	27.8774	NaN	NaN	NaN	NaN	NaN	NaN								Completeproteome;Referenceproteome		4	4	4	58.4	58.4	58.4	13.347	0.0033235	3.2816	1019400000	60	Q9HTI3	Q9HTI3	492
NaN	NaN	NaN	NaN	NaN	NaN	NaN	NaN	NaN	NaN	NaN				biological regulation;biosynthetic process;cellular biosynthetic process;cellular macromolecule biosynthetic process;cellular macromolecule metabolic process;cellular metabolic process;cellular nitrogen compound metabolic process;cellular process;macromolecule biosynthetic process;macromolecule metabolic process;metabolic process;nitrogen compound metabolic process;nucleic acid metabolic process;…	binding;DNA binding;nucleic acid binding;nucleic acid binding transcription factor activity;sequence-specific DNA binding;sequence-specific DNA binding transcription factor activity			Completeproteome;DNA-binding;Referenceproteome;Transcription;Transcriptionregulation		2	2	2	11.4	11.4	11.4	41	0.0043844	2.9901	50076000	11	Q9HTI4	Q9HTI4	493
NaN	NaN	NaN	25.6201	NaN	25.3122	25.9558	NaN	25.7332	NaN	26.1555				amine transport;cation transport;choline transport;establishment of localization;ion transport;nitrogen compound transport;organic alcohol transport;organic cation transport;organic substance transport;quaternary ammonium group transport;transport	active transmembrane transporter activity;adenyl nucleotide binding;adenyl ribonucleotide binding;amine transmembrane transporter activity;ATP binding;ATPase activity;binding;catalytic activity;choline transmembrane transporter activity;hydrolase activity;hydrolase activity, acting on acid anhydrides;hydrolase activity, acting on acid anhydrides, in phosphorus-containing anhydrides;nucleoside-tri…	ATP-binding cassette (ABC) transporter complex;ATP-binding cassette (ABC) transporter complex, substrate-binding subunit-containing;cell part;macromolecular complex;membrane part;protein complex	ABC transporters	ATP-binding;Completeproteome;Nucleotide-binding;Referenceproteome	ko02010	8	8	8	29.1	29.1	29.1	43.721	0	6.7915	604530000	66	Q9HTI8	Q9HTI8	494
NaN	NaN	26.3349	NaN	NaN	25.2645	26.6592	NaN	NaN	NaN	NaN				alcohol metabolic process;amine biosynthetic process;amine metabolic process;betaine biosynthetic process;betaine metabolic process;biological regulation;biosynthetic process;carboxylic acid biosynthetic process;carboxylic acid metabolic process;cellular amine metabolic process;cellular amino acid biosynthetic process;cellular amino acid metabolic process;cellular biogenic amine metabolic process…	binding;DNA binding;nucleic acid binding;nucleic acid binding transcription factor activity;sequence-specific DNA binding transcription factor activity			Completeproteome;DNA-binding;Referenceproteome;Repressor;Transcription;Transcriptionregulation		6	6	6	46.7	46.7	46.7	21.861	0	114.14	1813300000	130	Q9HTJ0	Q9HTJ0	495
32.465	32.2892	32.4898	32.8349	32.222	32.2929	32.6768	32.4956	32.6075	32.4845	32.4189				alcohol metabolic process;amine biosynthetic process;amine metabolic process;betaine biosynthetic process;betaine metabolic process;biosynthetic process;carboxylic acid biosynthetic process;carboxylic acid metabolic process;cellular amine metabolic process;cellular amino acid biosynthetic process;cellular amino acid metabolic process;cellular biogenic amine metabolic process;cellular biosynthetic…	betaine-aldehyde dehydrogenase activity;binding;catalytic activity;cation binding;ion binding;metal ion binding;oxidoreductase activity;oxidoreductase activity, acting on the aldehyde or oxo group of donors;oxidoreductase activity, acting on the aldehyde or oxo group of donors, NAD or NADP as acceptor		Glycine, serine and threonine metabolism	3D-structure;Completeproteome;Metal-binding;NAD;Oxidation;Oxidoreductase;Potassium;Referenceproteome	ko00260	27	27	27	71.6	71.6	71.6	53.332	0	323.31	58358000000	2757	Q9HTJ1	Q9HTJ1	496
25.3628	25.7095	NaN	24.8326	NaN	NaN	NaN	25.9167	26.5296	25.9714	26.2664				alcohol metabolic process;amine biosynthetic process;amine metabolic process;betaine biosynthetic process;betaine metabolic process;biosynthetic process;carboxylic acid biosynthetic process;carboxylic acid metabolic process;cellular amine metabolic process;cellular amino acid biosynthetic process;cellular amino acid metabolic process;cellular biogenic amine metabolic process;cellular biosynthetic…	betaine-aldehyde dehydrogenase activity;binding;catalytic activity;choline dehydrogenase activity;coenzyme binding;cofactor binding;flavin adenine dinucleotide binding;oxidoreductase activity;oxidoreductase activity, acting on CH-OH group of donors;oxidoreductase activity, acting on the aldehyde or oxo group of donors;oxidoreductase activity, acting on the aldehyde or oxo group of donors, NAD or …		Glycine, serine and threonine metabolism	Completeproteome;FAD;Flavoprotein;NAD;Oxidoreductase;Referenceproteome	ko00260	6	6	6	14.6	14.6	14.6	61.836	0	30.188	422500000	56	Q9HTJ2	Q9HTJ2	497
NaN	29.4173	29.5363	29.9783	29.7868	29.7969	29.637	30.4077	29.048	28.2679	29.6342							Biosynthesis of unsaturated fatty acids	Completeproteome;Referenceproteome	ko01040	6	6	6	74.6	74.6	74.6	14.555	0	121.3	8956600000	193	Q9HTJ3	Q9HTJ3	498
29.4113	28.9258	29.3738	29.1388	29.4887	29.7976	29.2971	28.6882	28.9425	29.4456	28.9206				biological regulation;cellular process;cellular response to stimulus;regulation of biological process;regulation of cellular process;response to stimulus;signal transduction;two-component signal transduction system (phosphorelay)				Completeproteome;Referenceproteome		15	15	15	56	56	56	32.401	0	132.06	6613000000	562	Q9HTJ6	Q9HTJ6	499
26.9111	25.7948	27.0255	27.9433	NaN	27.2089	26.3443	26.9465	27.3439	26.9356	26.6036					binding;catalytic activity;coenzyme binding;cofactor binding;flavin adenine dinucleotide binding;oxidoreductase activity;oxidoreductase activity, acting on CH-OH group of donors			Completeproteome;Referenceproteome		6	6	6	24.4	24.4	24.4	49.984	0	64.96	1040000000	91	Q9HTJ8	Q9HTJ8	500
NaN	NaN	NaN	NaN	NaN	NaN	NaN	25.0973	NaN	NaN	24.7648				biosynthetic process;cellular biosynthetic process;cellular ketone metabolic process;cellular metabolic process;cellular process;coenzyme biosynthetic process;coenzyme metabolic process;cofactor biosynthetic process;cofactor metabolic process;metabolic process;oxidoreduction coenzyme metabolic process;quinone cofactor biosynthetic process;quinone cofactor metabolic process;small molecule metaboli…	4-hydroxybenzoate octaprenyltransferase activity;catalytic activity;polyprenyltransferase activity;prenyltransferase activity;transferase activity;transferase activity, transferring alkyl or aryl (other than methyl) groups	cell part;integral to membrane;intrinsic to membrane;membrane;membrane part;plasma membrane	Ubiquinone and other terpenoid-quinone biosynthesis	Cellinnermembrane;Cellmembrane;Completeproteome;Magnesium;Membrane;Referenceproteome;Transferase;Transmembrane;Transmembranehelix;Ubiquinonebiosynthesis	ko00130	4	4	4	11.8	11.8	11.8	33.016	0	6.3979	255310000	39	Q9HTK0	Q9HTK0	501
NaN	NaN	NaN	NaN	27.0061	NaN	26.2589	NaN	NaN	NaN	NaN				biosynthetic process;carboxylic acid biosynthetic process;carboxylic acid metabolic process;cellular biosynthetic process;cellular ketone metabolic process;cellular metabolic process;cellular process;coenzyme biosynthetic process;coenzyme metabolic process;cofactor biosynthetic process;cofactor metabolic process;metabolic process;monocarboxylic acid metabolic process;organic acid biosynthetic pro…	carbon-carbon lyase activity;catalytic activity;chorismate lyase activity;lyase activity;oxo-acid-lyase activity	cell part;cytoplasm;intracellular part	Ubiquinone and other terpenoid-quinone biosynthesis	Completeproteome;Cytoplasm;Lyase;Pyruvate;Referenceproteome;Ubiquinonebiosynthesis	ko00130	6	6	6	41	41	41	19.512	0	87.507	176620000	19	Q9HTK1	Q9HTK1	502
NaN	NaN	NaN	NaN	NaN	NaN	NaN	NaN	NaN	26.4391	NaN					(S)-2-hydroxy-acid oxidase activity;binding;catalytic activity;coenzyme binding;cofactor binding;flavin adenine dinucleotide binding;glycolate oxidase activity;oxidoreductase activity;oxidoreductase activity, acting on CH-OH group of donors;oxidoreductase activity, acting on the CH-OH group of donors, NAD or NADP as acceptor;oxidoreductase activity, acting on the CH-OH group of donors, oxygen as …	cell part;cytoplasmic part;glycolate oxidase complex;intracellular part;macromolecular complex;protein complex	Glyoxylate and dicarboxylate metabolism	Completeproteome;Referenceproteome	ko00630	4	4	4	10.6	10.6	10.6	53.663	0	6.4594	458840000	30	Q9HTK3	Q9HTK3	503
NaN	NaN	NaN	NaN	NaN	NaN	NaN	NaN	NaN	NaN	25.345					binding;catalytic activity;coenzyme binding;cofactor binding;flavin adenine dinucleotide binding;oxidoreductase activity;oxidoreductase activity, acting on CH-OH group of donors;oxidoreductase activity, acting on the CH-OH group of donors, NAD or NADP as acceptor;UDP-N-acetylmuramate dehydrogenase activity		Glyoxylate and dicarboxylate metabolism	Completeproteome;Referenceproteome	ko00630	7	7	7	20.1	20.1	20.1	38.195	0	26.121	82247000	25	Q9HTK4	Q9HTK4	504
29.8588	30.0519	29.3501	29.9475	29.4795	29.0721	29.4312	29.2083	29.3759	29.1695	29.4287				alkane catabolic process;catabolic process;cellular alkane metabolic process;cellular catabolic process;cellular metabolic process;cellular process;metabolic process	binding;catalytic activity;coenzyme binding;cofactor binding;flavin adenine dinucleotide binding;oxidoreductase activity;oxidoreductase activity, acting on iron-sulfur proteins as donors;oxidoreductase activity, acting on iron-sulfur proteins as donors, NAD or NADP as acceptor;rubredoxin-NAD+ reductase activity;rubredoxin-NADP reductase activity	cell part;cytoplasm;intracellular part	Fatty acid metabolism	3D-structure;Completeproteome;Cytoplasm;FAD;Flavoprotein;NAD;Oxidoreductase;Referenceproteome	ko00071	16	16	16	57.6	57.6	57.6	40.617	0	257.36	9915500000	833	Q9HTK9	Q9HTK9	505
34.5976	34.4418	34.3145	35.155	33.2732	34.0055	34.6522	33.4329	33.4188	32.5111	34.1161				cellular component organization;cellular component organization at cellular level;cellular component organization or biogenesis;cellular component organization or biogenesis at cellular level;cellular macromolecule metabolic process;cellular metabolic process;cellular nitrogen compound metabolic process;cellular process;chromosome condensation;chromosome organization;DNA conformation change;DNA m…	binding;DNA binding;nucleic acid binding			Completeproteome;DNA-binding;DNAcondensation;Referenceproteome		13	13	13	86.7	86.7	86.7	9.6951	0	323.31	191550000000	3007	Q9HTL0	Q9HTL0	506
27.3165	26.9001	27.2104	NaN	27.4855	27.4249	27.2255	NaN	NaN	NaN	NaN								Completeproteome;Referenceproteome		4	4	4	34.6	34.6	34.6	14.726	0	93.185	1233100000	166	Q9HTL1	Q9HTL1	507
NaN	NaN	NaN	NaN	NaN	NaN	NaN	NaN	NaN	NaN	NaN				biofilm formation;multi-organism process;single-species biofilm formation	aminoacyl-tRNA editing activity;carboxylic ester hydrolase activity;catalytic activity;hydrolase activity;hydrolase activity, acting on ester bonds			Completeproteome;Referenceproteome		4	4	4	20	20	20	51.427	0	17.363	339750000	35	Q9HTL2	Q9HTL2	508
28.3828	27.9148	27.5068	28.2034	28.3721	28.8036	27.9325	28.0115	27.4193	28.265	27.7452				cellular macromolecule metabolic process;cellular metabolic process;cellular nitrogen compound metabolic process;cellular process;cellular response to abiotic stimulus;cellular response to chemical stimulus;cellular response to chromate;cellular response to inorganic substance;cellular response to light stimulus;cellular response to oxidative stress;cellular response to radiation;cellular respons…	adenyl nucleotide binding;adenyl ribonucleotide binding;ATP binding;ATPase activity;ATPase activity, coupled;ATP-dependent DNA helicase activity;ATP-dependent helicase activity;ATP-dependent RNA helicase activity;binding;catalytic activity;DNA binding;DNA helicase activity;DNA-dependent ATPase activity;four-way junction helicase activity;helicase activity;hydrolase activity;hydrolase activity, ac…	cell part;cytoplasm;intracellular non-membrane-bounded organelle;intracellular organelle;intracellular organelle part;intracellular part;non-membrane-bounded organelle;nuclear part;nucleolus;organelle;organelle part	Homologous recombination	ATP-binding;Completeproteome;Helicase;Hydrolase;Nucleotide-binding;Referenceproteome	ko03440	12	12	12	26	26	26	76.178	0	78.582	3910600000	358	Q9HTL3	Q9HTL3	509
31.9181	31.9666	31.8432	32.0129	32.1085	32.0948	32.209	32.3469	32.1832	32.1192	32.2046				biological regulation;biosynthetic process;cellular biosynthetic process;cellular macromolecule biosynthetic process;cellular macromolecule metabolic process;cellular metabolic process;cellular nitrogen compound metabolic process;cellular process;macromolecule biosynthetic process;macromolecule metabolic process;metabolic process;nitrogen compound metabolic process;nucleic acid metabolic process;…	binding;DNA binding;nucleic acid binding;nucleic acid binding transcription factor activity;regulatory region DNA binding;regulatory region nucleic acid binding;sequence-specific DNA binding transcription factor activity;transcription regulatory region DNA binding			Completeproteome;DNA-binding;Referenceproteome;Transcription;Transcriptionregulation		19	19	19	79	79	79	34.295	0	178.19	48841000000	2398	Q9HTL4	Q9HTL4	510
29.0711	29.0917	28.2848	28.882	28.8274	28.8398	28.6209	NaN	NaN	NaN	NaN								Completeproteome;Referenceproteome		14	14	14	51.2	51.2	51.2	30.778	0	47.931	4343200000	359	Q9HTL5	Q9HTL5	511
28.2381	26.7272	27.7249	28.109	28.3234	27.9135	28.1833	29.0189	29.2029	28.3984	28.6675								Completeproteome;Referenceproteome		9	9	9	43.6	43.6	43.6	26.14	0	313.17	2079400000	158	Q9HTL8	Q9HTL8	513
34.5276	34.0899	34.5762	34.0208	34.8094	34.8616	34.652	34.4573	33.783	34.6357	34.0851					catalytic activity;deaminase activity			Completeproteome;Referenceproteome		9	9	9	88.9	88.9	88.9	13.609	0	323.31	209060000000	3013	Q9HTL9	Q9HTL9	514
30.5243	30.6396	30.2108	30.9375	30.4236	29.9947	30.4978	30.4624	30.762	30.3785	30.6824				cellular metabolic process;cellular nitrogen compound metabolic process;cellular process;guanosine tetraphosphate metabolic process;heterocycle metabolic process;metabolic process;nitrogen compound metabolic process;nucleobase-containing compound metabolic process;nucleobase-containing small molecule metabolic process;nucleoside bisphosphate metabolic process;nucleoside phosphate metabolic proces…	amine binding;amino acid binding;binding;carboxylic acid binding;catalytic activity;hydrolase activity		Purine metabolism	Completeproteome;Hydrolase;Referenceproteome	ko00230	31	31	31	46.2	46.2	46.2	78.879	0	323.31	19059000000	1512	Q9HTM0	Q9HTM0	515
31.1222	30.8142	31.0976	31.1052	31.2574	31.4216	31.1138	31.2554	30.9034	30.9261	30.9921				biosynthetic process;cellular biosynthetic process;cellular macromolecule biosynthetic process;cellular macromolecule metabolic process;cellular metabolic process;cellular nitrogen compound metabolic process;cellular process;macromolecule biosynthetic process;macromolecule metabolic process;metabolic process;nitrogen compound metabolic process;nucleic acid metabolic process;nucleobase-containing …	binding;catalytic activity;DNA binding;DNA-directed RNA polymerase activity;nucleic acid binding;nucleotidyltransferase activity;RNA polymerase activity;transferase activity;transferase activity, transferring phosphorus-containing groups		Purine metabolism;Pyrimidine metabolism;RNA polymerase	Completeproteome;DNA-directedRNApolymerase;Nucleotidyltransferase;Referenceproteome;Transcription;Transferase	ko00230;ko00240;ko03020	8	8	8	96.6	96.6	96.6	9.7748	0	158.09	18267000000	791	Q9HTM1	Q9HTM1	516
NaN	NaN	26.3146	26.0562	27.4714	27.9407	27.9295	NaN	NaN	NaN	NaN				cellular metabolic process;cellular nitrogen compound metabolic process;cellular process;heterocycle metabolic process;metabolic process;nitrogen compound metabolic process;nucleobase-containing compound metabolic process;nucleobase-containing small molecule metabolic process;nucleoside phosphate metabolic process;nucleotide metabolic process;primary metabolic process;purine nucleotide metabolic …	adenyl nucleotide binding;adenyl ribonucleotide binding;ATP binding;binding;catalytic activity;guanylate kinase activity;kinase activity;nucleobase-containing compound kinase activity;nucleotide binding;nucleotide kinase activity;phosphotransferase activity, phosphate group as acceptor;purine nucleotide binding;purine ribonucleoside triphosphate binding;purine ribonucleotide binding;ribonucleotid…	cell part;cytoplasm;intracellular part	Purine metabolism	ATP-binding;Completeproteome;Cytoplasm;Kinase;Nucleotide-binding;Referenceproteome;Transferase	ko00230	8	8	8	51.2	51.2	51.2	23.102	0	20.23	765790000	73	Q9HTM2	Q9HTM2	517
30.6001	30.8335	30.6809	30.9306	31.2053	31.0326	31.2245	31.0812	31.0264	30.9786	31.1715								Completeproteome;Referenceproteome		17	17	17	54.4	54.4	54.4	31.708	0	247.45	21940000000	1311	Q9HTM3	Q9HTM3	518
NaN	NaN	26.1772	26.1701	NaN	NaN	NaN	NaN	NaN	NaN	NaN								Completeproteome;Referenceproteome		2	2	2	22	22	22	13.572	0	117.93	246330000	25	Q9HTM4	Q9HTM4	519
25.9434	NaN	NaN	NaN	26.4136	NaN	NaN	26.559	NaN	NaN	NaN					catalytic activity;hydrolase activity			Completeproteome;Referenceproteome		3	3	3	21.4	21.4	21.4	17.712	0.00076775	4.4857	698570000	79	Q9HTM6	Q9HTM6	520
31.8806	31.9348	31.936	31.8737	32.2955	32.1729	31.9348	32.1114	32.1791	32.0379	32.0569				amine biosynthetic process;amine metabolic process;arginine biosynthetic process;arginine metabolic process;biosynthetic process;carboxylic acid biosynthetic process;carboxylic acid metabolic process;cellular amine metabolic process;cellular amino acid biosynthetic process;cellular amino acid metabolic process;cellular biosynthetic process;cellular ketone metabolic process;cellular metabolic proc…	acetylglutamate kinase activity;adenyl nucleotide binding;adenyl ribonucleotide binding;amino acid kinase activity;ATP binding;binding;catalytic activity;glutamate 5-kinase activity;kinase activity;nucleotide binding;phosphotransferase activity, carboxyl group as acceptor;purine nucleotide binding;purine ribonucleoside triphosphate binding;purine ribonucleotide binding;ribonucleotide binding;tran…	cell part;cytoplasm;intracellular part	Arginine and proline metabolism;Lysine biosynthesis	3D-structure;Amino-acidbiosynthesis;Argininebiosynthesis;ATP-binding;Completeproteome;Cytoplasm;Directproteinsequencing;Kinase;Nucleotide-binding;Referenceproteome;Transferase	ko00300;ko00330	20	20	20	88.4	88.4	88.4	31.849	0	323.31	40684000000	2102	Q9HTN2	Q9HTN2	521
27.7425	26.9784	27.8177	28.1669	28.7927	28.4072	28.3293	28.606	28.8209	29.0118	28.9767				2'-deoxyribonucleotide biosynthetic process;2'-deoxyribonucleotide metabolic process;biosynthetic process;catabolic process;cellular biosynthetic process;cellular catabolic process;cellular metabolic process;cellular nitrogen compound biosynthetic process;cellular nitrogen compound catabolic process;cellular nitrogen compound metabolic process;cellular process;deoxyribonucleoside monophosphate bi…	binding;catalytic activity;cation binding;dUTP diphosphatase activity;hydrolase activity;hydrolase activity, acting on acid anhydrides;hydrolase activity, acting on acid anhydrides, in phosphorus-containing anhydrides;ion binding;magnesium ion binding;metal ion binding;nucleoside-triphosphate diphosphatase activity;pyrophosphatase activity	cell part;cytoplasm;cytoplasmic part;cytosol;intracellular part	Pyrimidine metabolism	Completeproteome;Hydrolase;Magnesium;Metal-binding;Nucleotidemetabolism;Referenceproteome	ko00240	2	2	2	21.9	21.9	21.9	15.92	0	106.52	1834700000	201	Q9HTN3	Q9HTN3	522
29.9979	29.9466	30.2019	30.1271	30.0816	29.9121	30.4187	30.5617	30.6954	30.5851	30.6827				amine catabolic process;amine metabolic process;biosynthetic process;carboxylic acid catabolic process;carboxylic acid metabolic process;catabolic process;cellular amine metabolic process;cellular amino acid catabolic process;cellular amino acid metabolic process;cellular biosynthetic process;cellular catabolic process;cellular ketone metabolic process;cellular metabolic process;cellular modified…	acid-amino acid ligase activity;binding;carbon-carbon lyase activity;carboxy-lyase activity;catalytic activity;coenzyme binding;cofactor binding;FMN binding;ligase activity;ligase activity, forming carbon-nitrogen bonds;lyase activity;nucleotide binding;phosphopantothenate--cysteine ligase activity;phosphopantothenoylcysteine decarboxylase activity		Pantothenate and CoA biosynthesis	Completeproteome;Referenceproteome	ko00770	21	21	21	85.3	85.3	85.3	43.133	0	138.98	12059000000	913	Q9HTN4	Q9HTN4	523
NaN	NaN	NaN	NaN	NaN	NaN	NaN	NaN	NaN	24.5157	22.5724								Completeproteome;Referenceproteome		3	3	3	22	22	22	20.917	0	32.774	295970000	69	Q9HTN6	Q9HTN6	524
26.112	NaN	NaN	NaN	NaN	NaN	NaN	NaN	NaN	NaN	NaN				cellular process;establishment of localization;transmembrane transport;transport		ATP-binding cassette (ABC) transporter complex;cell part;macromolecular complex;membrane part;protein complex	ABC transporters	Completeproteome;Referenceproteome	ko02010	8	8	8	14.1	14.1	14.1	57.88	0.0043605	2.8683	621690000	13	Q9HTN7	Q9HTN7	525
34.4685	34.2583	34.5836	34.279	34.7949	34.6754	34.3192	34.6644	34.6092	34.6826	34.3484				biosynthetic process;cellular biosynthetic process;cellular macromolecule biosynthetic process;cellular macromolecule metabolic process;cellular metabolic process;cellular process;cellular protein metabolic process;macromolecule biosynthetic process;macromolecule metabolic process;metabolic process;primary metabolic process;protein metabolic process;translation	structural constituent of ribosome;structural molecule activity	cell part;cytoplasmic part;intracellular non-membrane-bounded organelle;intracellular organelle;intracellular part;macromolecular complex;non-membrane-bounded organelle;organelle;ribonucleoprotein complex;ribosome	Ribosome	Completeproteome;Referenceproteome;Ribonucleoprotein;Ribosomalprotein	ko03010	11	11	11	69.2	69.2	69.2	9.0655	0	102.24	299950000000	1522	Q9HTN8	Q9HTN8	526
30.4019	29.0333	30.4606	29.374	29.6501	30.1788	30.1251	NaN	NaN	29.6343	NaN								Completeproteome;Referenceproteome		3	3	3	36.7	36.7	36.7	13.395	0	52.248	8801200000	457	Q9HTP0	Q9HTP0	527
32.6427	32.5617	32.7504	32.4413	32.2373	32.1889	32.5591	32.4622	32.4541	31.9855	32.2836					binding;catalytic activity;cofactor binding;pyridoxal phosphate binding;transaminase activity;transferase activity;transferase activity, transferring nitrogenous groups;vitamin B6 binding;vitamin binding		beta-Alanine metabolism;Propanoate metabolism;Valine, leucine and isoleucine degradation	Aminotransferase;Completeproteome;Pyridoxalphosphate;Referenceproteome;Transferase	ko00280;ko00410;ko00640	29	29	29	74.3	74.3	74.3	48.347	0	323.31	53217000000	3144	Q9HTP1	Q9HTP1	528
35.8969	36.1425	36.1288	36.5506	36.4301	36.4378	36.4296	36.4131	36.2064	36.3263	36.1739					catalytic activity;oxidoreductase activity;oxidoreductase activity, acting on the aldehyde or oxo group of donors;oxidoreductase activity, acting on the aldehyde or oxo group of donors, NAD or NADP as acceptor		Arginine and proline metabolism	Completeproteome;Oxidoreductase;Referenceproteome	ko00330	37	37	37	86.1	86.1	86.1	53.143	0	323.31	853280000000	11667	Q9HTP2	Q9HTP2	529
26.901	NaN	27.3836	28.1815	26.7868	25.7669	27.1377	26.6455	26.9912	27.7519	26.6761					catalytic activity;oxidoreductase activity			Completeproteome;Referenceproteome		11	11	11	36.4	36.4	36.4	47.701	0	45.683	1486000000	134	Q9HTP5	Q9HTP5	530
29.8498	29.7891	29.5397	29.7546	29.5982	29.3661	29.6869	29.7725	29.5527	29.3057	29.5563				alanine catabolic process;alanine metabolic process;amine catabolic process;amine metabolic process;biosynthetic process;carboxylic acid catabolic process;carboxylic acid metabolic process;catabolic process;cellular amine metabolic process;cellular amino acid catabolic process;cellular amino acid metabolic process;cellular biosynthetic process;cellular catabolic process;cellular ketone metabolic …	binding;DNA binding;nucleic acid binding;nucleic acid binding transcription factor activity;sequence-specific DNA binding;sequence-specific DNA binding transcription factor activity	cell part;intracellular		Completeproteome;DNA-binding;Referenceproteome;Transcription;Transcriptionregulation		9	9	9	38.9	38.9	38.9	18.868	0	41.253	10793000000	602	Q9HTP6	Q9HTP6	531
27.5789	28.655	28.4306	NaN	NaN	27.53	28.1403	28.029	27.9031	27.196	27.371								Completeproteome;Referenceproteome		16	16	16	22	22	22	92.954	0	20.224	1704200000	166	Q9HTP7	Q9HTP7	532
NaN	23.0617	NaN	NaN	NaN	NaN	NaN	NaN	NaN	NaN	NaN								Completeproteome;Referenceproteome		1	1	1	20.6	20.6	20.6	6.841	0.0061505	2.6653	3183400	1	Q9HTP8	Q9HTP8	533
27.8196	28.0865	28.1051	27.8294	27.2266	27.7366	27.2425	27.4054	28.0606	NaN	NaN								Completeproteome;Referenceproteome		2	2	2	27.2	27.2	27.2	11.527	0	24.638	1297700000	140	Q9HTP9	Q9HTP9	534
32.2887	32.3662	32.3001	32.4233	33.2048	33.0603	32.87	32.5662	32.6604	32.8761	32.7814				alanine metabolic process;amine catabolic process;amine metabolic process;carboxylic acid catabolic process;carboxylic acid metabolic process;catabolic process;cellular amine metabolic process;cellular amino acid catabolic process;cellular amino acid metabolic process;cellular catabolic process;cellular ketone metabolic process;cellular metabolic process;cellular nitrogen compound metabolic proce…	catalytic activity;D-amino-acid dehydrogenase activity;oxidoreductase activity;oxidoreductase activity, acting on the CH-NH2 group of donors		Nitrogen metabolism;Phenylalanine metabolism	Completeproteome;FAD;Flavoprotein;Oxidoreductase;Referenceproteome	ko00360;ko00910	32	32	32	76.9	76.9	76.9	47.139	0	323.31	79773000000	3129	Q9HTQ0	Q9HTQ0	535
30.408	30.452	30.9489	29.8539	31.1564	31.3803	30.9098	30.3925	30.3122	31.0025	30.357								Completeproteome;Referenceproteome		5	5	5	32.5	32.5	32.5	13.019	0	40.63	13749000000	522	Q9HTQ1	Q9HTQ1	536
29.0236	28.6681	29.4993	28.8837	30.6446	30.1868	29.6875	29.1083	27.905	29.0054	NaN				alanine metabolic process;amine metabolic process;carboxylic acid metabolic process;cellular amine metabolic process;cellular amino acid metabolic process;cellular ketone metabolic process;cellular metabolic process;cellular nitrogen compound metabolic process;cellular process;metabolic process;nitrogen compound metabolic process;organic acid metabolic process;oxoacid metabolic process;primary me…	alanine racemase activity;amino-acid racemase activity;binding;catalytic activity;cofactor binding;isomerase activity;pyridoxal phosphate binding;racemase and epimerase activity;racemase and epimerase activity, acting on amino acids and derivatives;vitamin B6 binding;vitamin binding		D-Alanine metabolism	3D-structure;Completeproteome;Isomerase;Pyridoxalphosphate;Referenceproteome	ko00473	15	15	15	50.7	50.7	50.7	38.914	0	94.466	6840700000	414	Q9HTQ2	Q9HTQ2	537
27.4458	27.2382	26.7571	28.0379	27.5644	27.3786	27.8948	27.5026	26.9979	27.1118	27.1087					binding;DNA binding;nucleic acid binding;sequence-specific DNA binding			Completeproteome;Referenceproteome		6	6	6	40.1	40.1	40.1	19.962	0	41.768	2421100000	226	Q9HTQ3	Q9HTQ3	538
31.1345	31.0178	30.9999	30.8672	30.9645	31.0214	30.9083	31.0078	31.1517	30.5309	31.1535					binding;cation binding;electron carrier activity;heme binding;ion binding;iron ion binding;metal ion binding;tetrapyrrole binding;transition metal ion binding			Completeproteome;Referenceproteome		6	6	6	41.9	41.9	41.9	13.458	0	34.696	19831000000	875	Q9HTQ4	Q9HTQ4	539
NaN	NaN	NaN	NaN	NaN	25.4981	NaN	NaN	NaN	NaN	NaN				acetyl-CoA metabolic process;cellular metabolic process;cellular process;coenzyme metabolic process;cofactor metabolic process;metabolic process	catalytic activity			Completeproteome;Referenceproteome		9	9	9	21.2	21.2	21.2	68.673	0.00076717	4.4546	254210000	31	Q9HTQ5	Q9HTQ5	540
29.0393	29.4145	29.3091	29.2968	29.7556	30.0128	29.9117	29.5786	29.0708	29.6527	29.4074				biosynthetic process;cellular aromatic compound metabolic process;cellular biosynthetic process;cellular metabolic compound salvage;cellular metabolic process;cellular nitrogen compound biosynthetic process;cellular nitrogen compound metabolic process;cellular process;heterocycle biosynthetic process;heterocycle metabolic process;metabolic process;nitrogen compound metabolic process;nucleobase me…	catalytic activity;transferase activity;transferase activity, transferring glycosyl groups;transferase activity, transferring pentosyl groups;xanthine phosphoribosyltransferase activity	cell part;cytoplasm;intracellular part	Purine metabolism	Completeproteome;Cytoplasm;Glycosyltransferase;Purinesalvage;Referenceproteome;Transferase	ko00230	9	9	9	60.5	60.5	60.5	20.607	0	47.816	10289000000	577	Q9HTQ6	Q9HTQ6	541
NaN	NaN	NaN	NaN	NaN	NaN	NaN	31.371	30.3847	30.9152	31.2987					binding;catalytic activity;cation binding;coenzyme binding;cofactor binding;ion binding;magnesium ion binding;metal ion binding;thiamine pyrophosphate binding;vitamin binding		Pyruvate metabolism	Completeproteome;Pyruvate;Referenceproteome;Thiaminepyrophosphate	ko00620	9	9	9	19.4	19.4	19.4	62.32	0.0011437	4.2662	11030000000	123	Q9HTQ7	Q9HTQ7	542
NaN	NaN	NaN	NaN	NaN	NaN	NaN	NaN	NaN	NaN	NaN				biosynthetic process;cellular biosynthetic process;cellular macromolecule biosynthetic process;cellular macromolecule metabolic process;cellular metabolic process;cellular nitrogen compound metabolic process;cellular process;macromolecule biosynthetic process;macromolecule metabolic process;metabolic process;nitrogen compound metabolic process;nucleic acid metabolic process;nucleobase-containing …	binding;DNA binding;nucleic acid binding;nucleic acid binding transcription factor activity;sequence-specific DNA binding transcription factor activity			Completeproteome;DNA-binding;Referenceproteome;Transcription;Transcriptionregulation		3	3	3	15.4	15.4	15.4	34.603	0.0092461	2.2303	12749000	3	Q9HTR1	Q9HTR1	543
28.6159	28.9114	28.6154	28.3293	28.2952	28.3923	28.507	28.5629	28.3769	28.4629	28.59					transporter activity	cell part;integral to membrane;intrinsic to membrane;membrane;membrane part;plasma membrane		Cellmembrane;Completeproteome;Membrane;Referenceproteome;Transmembrane;Transmembranehelix;Transport		12	12	12	19.5	19.5	19.5	73.454	0	48.569	3869200000	356	Q9HTR3	Q9HTR3	544
30.1519	30.3024	30.6688	30.1966	30.9113	30.4326	30.7417	30.764	30.6229	30.7125	30.5073								Completeproteome;Referenceproteome		7	7	7	77.9	77.9	77.9	9.5329	0	80.872	12794000000	635	Q9HTR5	Q9HTR5	545
33.0163	32.6754	33.4025	32.2755	33.4748	33.3837	33.3603	33.3996	32.5035	33.0025	32.9214				biological regulation;biosynthetic process;cellular biosynthetic process;cellular macromolecule biosynthetic process;cellular macromolecule metabolic process;cellular metabolic process;cellular nitrogen compound metabolic process;cellular process;cellular response to antibiotic;cellular response to chemical stimulus;cellular response to stimulus;macromolecule biosynthetic process;macromolecule me…	enzyme regulator activity			Completeproteome;Referenceproteome;Transcription;Transcriptionregulation		16	16	16	94.6	94.6	94.6	12.286	0	263.72	72832000000	1781	Q9HTR6	Q9HTR6	546
NaN	NaN	NaN	NaN	NaN	NaN	NaN	NaN	NaN	NaN	NaN					ammonium transmembrane transporter activity;cation transmembrane transporter activity;inorganic cation transmembrane transporter activity;ion transmembrane transporter activity;organic cation transmembrane transporter activity;substrate-specific transmembrane transporter activity;substrate-specific transporter activity;transmembrane transporter activity;transporter activity	cell part;integral to membrane;intrinsic to membrane;membrane part		Ammoniatransport;Completeproteome;Membrane;Referenceproteome;Transmembrane;Transmembranehelix;Transport		1	1	1	3.2	3.2	3.2	45.836	0	9.0707	233540000	27	Q9HTR7	Q9HTR7	547
29.296	29.5316	30.8065	29.0844	30.6633	31.0765	30.3556	29.6513	28.7941	30.219	28.9516								Completeproteome;Referenceproteome		4	4	4	80	80	80	11.168	0	75.388	6836000000	425	Q9HTR9	Q9HTR9	548
NaN	26.9235	NaN	26.991	27.148	26.5463	26.0605	26.7429	NaN	26.0434	26.3672					catalytic activity;hydrolase activity			Completeproteome;Hydrolase;Referenceproteome		6	6	6	31	31	31	25.852	0	14.752	1278700000	116	Q9HTS3	Q9HTS3	549
27.6643	27.8416	28.7048	NaN	28.0533	28.1663	28.1498	28.0279	26.3682	27.9242	NaN				biosynthetic process;cellular biosynthetic process;cellular metabolic process;cellular process;cofactor biosynthetic process;cofactor metabolic process;iron-sulfur cluster assembly;metabolic process;metallo-sulfur cluster assembly	binding;cation binding;ferric iron binding;ion binding;iron ion binding;metal ion binding;transition metal ion binding			Completeproteome;Referenceproteome		6	6	6	88.9	88.9	88.9	11.942	0	37.181	1527600000	152	Q9HTS5	Q9HTS5	550
30.5965	30.053	30.878	29.7601	30.7914	31.048	30.5606	29.5062	29.0294	30.2665	29.4477				biological regulation;regulation of biological process;regulation of biosynthetic process;regulation of cellular biosynthetic process;regulation of cellular macromolecule biosynthetic process;regulation of cellular metabolic process;regulation of cellular process;regulation of gene expression;regulation of macromolecule biosynthetic process;regulation of macromolecule metabolic process;regulation…	binding;catalytic activity;DNA binding;kinase activity;nucleic acid binding;transferase activity;transferase activity, transferring phosphorus-containing groups			Completeproteome;Kinase;Referenceproteome;Transferase		5	5	5	78.4	78.4	78.4	14.405	0	290.43	12162000000	814	Q9HTS6	Q9HTS6	551
NaN	NaN	NaN	NaN	NaN	NaN	NaN	NaN	NaN	NaN	NaN				biosynthetic process;cAMP biosynthetic process;cAMP metabolic process;cellular biosynthetic process;cellular metabolic process;cellular nitrogen compound biosynthetic process;cellular nitrogen compound metabolic process;cellular process;cyclic nucleotide biosynthetic process;cyclic nucleotide metabolic process;heterocycle biosynthetic process;heterocycle metabolic process;metabolic process;multi-…	adenylate cyclase activity;catalytic activity;cyclase activity;lyase activity;phosphorus-oxygen lyase activity		Purine metabolism;Vibrio cholerae pathogenic cycle	Completeproteome;Referenceproteome	ko00230;ko05111	7	7	7	14.2	14.2	14.2	108.71	0	10.858	485220000	38	Q9HTS8	Q9HTS8	552
28.152	26.2611	27.0278	25.2291	27.9614	27.8448	27.8693	26.6132	24.0493	26.4552	26.0968								Completeproteome;Referenceproteome		4	4	4	84.4	84.4	84.4	8.2232	0	110.23	1179700000	263	Q9HTS9	Q9HTS9	553
28.1443	28.1302	28.4309	27.4159	28.17	28.788	28.4112	28.5883	27.0111	28.8175	27.3653								Completeproteome;Referenceproteome		6	6	6	93.4	93.4	93.4	10.097	0	253.69	3591200000	266	Q9HTT1	Q9HTT1	554
28.4476	28.4324	28.4016	29.0497	28.2789	28.5793	28.7369	28.6815	28.5378	28.2058	28.3688				cation transport;divalent inorganic cation transport;divalent metal ion transport;establishment of localization;ion transport;magnesium ion transport;metal ion transport;transport	cation transmembrane transporter activity;ion transmembrane transporter activity;metal ion transmembrane transporter activity;substrate-specific transmembrane transporter activity;substrate-specific transporter activity;transmembrane transporter activity;transporter activity	cell part;membrane		Completeproteome;Referenceproteome		9	9	9	38.3	38.3	38.3	37.323	0	120.78	4524800000	518	Q9HTT2	Q9HTT2	555
33.4225	33.4748	33.265	33.4917	33.0837	32.9014	33.1801	33.3111	33.5981	33.0746	33.5028							Porphyrin and chlorophyll metabolism	Completeproteome;Referenceproteome	ko00860	31	31	31	75	75	75	40.791	0	323.31	99023000000	3447	Q9HTT7	Q9HTT7	556
32.5546	32.7615	32.5828	32.8776	32.3164	32.2088	32.6212	32.6474	32.8348	32.7046	32.8198				cellular metabolic process;cellular process;cofactor metabolic process;heme metabolic process;heterocycle metabolic process;metabolic process;nitrogen compound metabolic process;pigment metabolic process;porphyrin-containing compound metabolic process;tetrapyrrole metabolic process		cell part;membrane		Completeproteome;Referenceproteome		30	30	30	65.8	65.8	65.8	46.643	0	323.31	63064000000	3507	Q9HTT8	Q9HTT8	557
26.7693	27.0929	26.7384	26.8576	26.7096	26.307	26.3811	25.9511	27.4521	27.4131	27.5897					adenyl nucleotide binding;adenyl ribonucleotide binding;ATP binding;ATPase activity;binding;catalytic activity;hydrolase activity;hydrolase activity, acting on acid anhydrides;hydrolase activity, acting on acid anhydrides, in phosphorus-containing anhydrides;nucleoside-triphosphatase activity;nucleotide binding;purine nucleotide binding;purine ribonucleoside triphosphate binding;purine ribonucleo…			ATP-binding;Completeproteome;Nucleotide-binding;Referenceproteome		20	20	20	40	40	40	70.871	0	105.99	1212500000	208	Q9HTU2	Q9HTU2	558
33.1652	32.8247	33.3934	32.7627	33.3957	33.4333	33.3327	32.2649	31.863	32.5535	31.8438								Completeproteome;Referenceproteome		14	14	14	79.3	79.3	79.3	23.425	0	323.31	82418000000	2381	Q9HTU9	Q9HTU9	559
33.2089	33.0469	33.0931	33.0795	33.1223	33.2203	33.3185	33.2333	33.2877	33.2385	33.2271				biological regulation;biosynthetic process;cellular biosynthetic process;cellular macromolecule metabolic process;cellular metabolic process;cellular nitrogen compound metabolic process;cellular process;macromolecule metabolic process;metabolic process;nitrogen compound metabolic process;nucleic acid metabolic process;nucleobase-containing compound metabolic process;primary metabolic process;regu…	adenyl nucleotide binding;adenyl ribonucleotide binding;ATP binding;ATPase activity;ATPase activity, coupled;binding;catalytic activity;helicase activity;hydrolase activity;hydrolase activity, acting on acid anhydrides;hydrolase activity, acting on acid anhydrides, in phosphorus-containing anhydrides;nucleic acid binding;nucleoside-triphosphatase activity;nucleotide binding;purine nucleotide bind…		RNA degradation	ATP-binding;Completeproteome;Helicase;Hydrolase;Nucleotide-binding;Referenceproteome;RNA-binding;Transcription;Transcriptionregulation;Transcriptiontermination	ko03018	42	42	42	76.4	76.4	76.4	47.069	0	323.31	108640000000	5886	Q9HTV1	Q9HTV1	560
29.6574	29.8641	30.0784	30.1157	29.6486	29.7291	29.9299	30.4302	30.3333	29.9845	29.9307				biosynthetic process;cellular biosynthetic process;cellular ketone metabolic process;cellular metabolic process;cellular process;coenzyme biosynthetic process;coenzyme metabolic process;cofactor biosynthetic process;cofactor metabolic process;metabolic process;oxidoreduction coenzyme metabolic process;quinone cofactor biosynthetic process;quinone cofactor metabolic process;small molecule metaboli…	3-octaprenyl-4-hydroxybenzoate carboxy-lyase activity;binding;carbon-carbon lyase activity;carboxy-lyase activity;catalytic activity;coenzyme binding;cofactor binding;FMN binding;lyase activity;nucleotide binding;oxidoreductase activity	cell part;membrane;plasma membrane	Ubiquinone and other terpenoid-quinone biosynthesis	Cellmembrane;Completeproteome;Decarboxylase;Lyase;Membrane;Referenceproteome;Ubiquinonebiosynthesis	ko00130	20	20	20	46.3	46.3	46.3	54.62	0	177.42	14880000000	1356	Q9HTV3	Q9HTV3	561
29.2477	28.7586	29.3261	28.7743	29.2749	28.8905	28.5743	29.1647	28.9692	28.6542	29.2828					binding;catalytic activity;cation binding;ion binding;metal ion binding;oxidoreductase activity;transition metal ion binding;zinc ion binding			Completeproteome;Referenceproteome		8	8	8	34.2	34.2	34.2	34.011	0	120.06	5310700000	484	Q9HTV6	Q9HTV6	562
28.3611	28.0488	NaN	NaN	27.8613	27.7909	28.2781	NaN	NaN	NaN	NaN				bacterial-type flagellar cell motility;cell motility;cellular component movement;cellular process;chemotaxis;ciliary or flagellar motility;flagellar cell motility;locomotion;response to chemical stimulus;response to external stimulus;response to stimulus;taxis		bacterial-type flagellum basal body;bacterial-type flagellum part;cell part;cell projection part;flagellum part;intracellular part;organelle part		Completeproteome;Referenceproteome		4	4	4	51.8	51.8	51.8	15.218	0	51.994	1567000000	79	Q9HTV7	Q9HTV7	563
32.6048	32.7736	32.7743	32.1965	32.016	31.9504	32.0586	32.3809	32.4388	32.6482	32.4354				cellular process;establishment of localization;transmembrane transport;transport		cell part;membrane		Completeproteome;Referenceproteome		32	32	32	75.9	75.9	75.9	38.609	0	323.31	66558000000	3321	Q9HTV8	Q9HTV8	564
28.6691	28.2621	28.1453	27.3679	28.2175	27.4015	27.4871	27.4311	27.9887	28.307	28.0136				establishment of localization;transport	adenyl nucleotide binding;adenyl ribonucleotide binding;ATP binding;ATPase activity;binding;catalytic activity;hydrolase activity;hydrolase activity, acting on acid anhydrides;hydrolase activity, acting on acid anhydrides, in phosphorus-containing anhydrides;nucleoside-triphosphatase activity;nucleotide binding;purine nucleotide binding;purine ribonucleoside triphosphate binding;purine ribonucleo…	cell part;membrane		ATP-binding;Completeproteome;Nucleotide-binding;Referenceproteome		19	19	19	32.6	32.6	32.6	99.867	0	51.185	2410900000	247	Q9HTV9	Q9HTV9	565
25.8917	NaN	NaN	NaN	NaN	NaN	NaN	NaN	NaN	NaN	NaN				establishment of localization;transport		cell part;integral to membrane;intrinsic to membrane;membrane;membrane part;plasma membrane	ABC transporters	Cellmembrane;Completeproteome;Membrane;Referenceproteome;Transmembrane;Transmembranehelix;Transport	ko02010	1	1	1	2.9	2.9	2.9	41.042	0	33.734	159820000	24	Q9HTW0	Q9HTW0	566
30.1428	29.393	29.098	28.9962	29.6915	29.7828	29.4386	NaN	27.6891	28.3331	28.1462								Completeproteome;Referenceproteome		8	8	8	74.3	74.3	74.3	16.871	0	101.12	7192700000	583	Q9HTW1	Q9HTW1	567
29.5108	29.4146	29.7641	28.6435	29.2611	29.2763	29.1699	29.1776	NaN	28.5593	29.0917				barrier septum formation;cellular component assembly;cellular component assembly at cellular level;cellular component organization;cellular component organization at cellular level;cellular component organization or biogenesis;cellular component organization or biogenesis at cellular level;cellular process;cytokinetic process		cell part;cytoplasm;intracellular part		3D-structure;Cellcycle;Celldivision;Coiledcoil;Completeproteome;Cytoplasm;Referenceproteome;Septation		6	6	6	47.1	47.1	47.1	11.655	0	32.394	4871700000	210	Q9HTW3	Q9HTW3	568
29.3339	28.1862	29.3773	28.4581	29.5093	29.6285	29.3734	28.3495	27.4639	28.9525	28.4979								Completeproteome;Referenceproteome		5	5	5	52.2	52.2	52.2	19.358	0	65.95	5251600000	316	Q9HTW5	Q9HTW5	569
32.3978	32.5163	32.7003	32.1935	32.6428	32.6776	32.5369	33.0157	32.9715	32.8385	32.6105				multi-organism process;pathogenesis	aminopeptidase activity;binding;catalytic activity;cation binding;exopeptidase activity;hydrolase activity;ion binding;manganese ion binding;metal ion binding;peptidase activity;peptidase activity, acting on L-amino acid peptides;transition metal ion binding			Aminopeptidase;Completeproteome;Hydrolase;Protease;Referenceproteome		26	26	26	66	66	66	49.71	0	274.07	76311000000	1996	Q9HTW6	Q9HTW6	570
29.5433	29.6688	29.1946	29.3791	29.2396	29.1448	28.9675	29.7168	29.9824	29.6993	29.6383				biosynthetic process;cellular biosynthetic process;cellular ketone metabolic process;cellular metabolic process;cellular process;coenzyme biosynthetic process;coenzyme metabolic process;cofactor biosynthetic process;cofactor metabolic process;metabolic process;oxidoreduction coenzyme metabolic process;quinone cofactor biosynthetic process;quinone cofactor metabolic process;small molecule metaboli…	2-octaprenyl-6-methoxyphenol hydroxylase activity;binding;catalytic activity;coenzyme binding;cofactor binding;flavin adenine dinucleotide binding;monooxygenase activity;oxidoreductase activity;oxidoreductase activity, acting on paired donors, with incorporation or reduction of molecular oxygen;oxidoreductase activity, acting on paired donors, with incorporation or reduction of molecular oxygen, …		Ubiquinone and other terpenoid-quinone biosynthesis	Completeproteome;Referenceproteome	ko00130	14	14	14	46.4	46.4	46.4	42.965	0	322.53	8665300000	665	Q9HTW7	Q9HTW7	571
30.1574	30.3649	30.2971	30.2545	30.119	30.16	30.2069	30.7214	30.7316	30.7026	30.7013				biosynthetic process;cellular biosynthetic process;cellular ketone metabolic process;cellular metabolic process;cellular process;coenzyme biosynthetic process;coenzyme metabolic process;cofactor biosynthetic process;cofactor metabolic process;metabolic process;oxidoreduction coenzyme metabolic process;quinone cofactor biosynthetic process;quinone cofactor metabolic process;small molecule metaboli…	binding;catalytic activity;coenzyme binding;cofactor binding;flavin adenine dinucleotide binding;monooxygenase activity;oxidoreductase activity;oxidoreductase activity, acting on paired donors, with incorporation or reduction of molecular oxygen;oxidoreductase activity, acting on paired donors, with incorporation or reduction of molecular oxygen, NADH or NADPH as one donor, and incorporation of o…			Completeproteome;Monooxygenase;Oxidoreductase;Referenceproteome		17	17	17	60.2	60.2	60.2	44.64	0	130.35	15486000000	1178	Q9HTW9	Q9HTW9	572
31.3468	31.3525	31.474	28.4071	29.0432	30.1541	31.1825	28.8653	28.9592	28.6464	28.939								Completeproteome;Referenceproteome		10	10	10	49.1	49.1	49.1	30.542	0	323.31	13278000000	865	Q9HTX0	Q9HTX0	573
[truncated: 2,264 more rows]

## Sheet: treatment after annot. matrix
AR224h	AR324h	AR424h	BR124h	BR224h	BR324h	BR424h	CR124h	CR224h	CR324h	CR424h	C: Only identified by site	C: Reverse	C: Potential contaminant	C: GOBP name	C: GOMF name	C: GOCC name	C: KEGG name	C: Keywords	C: KEGG	N: Peptides	N: Razor + unique peptides	N: Unique peptides	N: Sequence coverage [%]	N: Unique + razor sequence coverage [%]	N: Unique sequence coverage [%]	N: Mol. weight [kDa]	N: Q-value	N: Score	N: Intensity	N: MS/MS count	T: Protein IDs	T: Majority protein IDs	T: id
[truncated: 2,803 more rows]

[truncated: 4 more sheets: PAO1, 9000a, 989a, Notes]
